# Supplementary material for: Genetic variation of the Toll-like receptors in a Swedish allergic rhinitis case population
Source: BMC Med Genet. 2017 Feb 23;18:18. doi: 10.1186/s12881-017-0379-6 (PMC5322632; doi:10.1186/s12881-017-0379-6)
Supplement: Additional file 1: — Demographics of study populations. (XLSX 9 kb) [file 12881_2017_379_MOESM1_ESM.xlsx]

## Sheet: Blad1
Additional File 1a. Demographics of the Malmö AR population and the EUR population. The Malmö population is subdivided into the different sexes, mean ages, birch sensitization, grass senzitization and asthma comorbidity
Malmö		Mean Age	Birch	Grass	Asthma (%)
Males	148	34.9	106	109	18
Females	140	32	103	96	11
Total	288	33.5	209	205	15
EUR
Males	178	-	-	-	-
Females	201	-	-	-	-
Total	379	-	-	-	-
Additional File 1b. Allergens tested in the Malmö population
Allergens	Test
Birch	SPT/Phad
Timothy	SPT/Phad
Mugwort	SPT/Phad
Rweed	SPT/Phad
D. farinae	SPT/Phad
D. pteronyssinus	SPT/Phad
Horse	SPT/Phad
Dog	SPT/Phad
Cat	SPT/Phad
Alternaria	SPT/Phad
Cladosporium	SPT/Phad
Alder	Phad
Hazel	Phad
SPT: Skin prick test
Phad: Phadiatop test
