# Supplementary material for: Genetic variation of the Toll-like receptors in a Swedish allergic rhinitis case population
Source: BMC Med Genet. 2017 Feb 23;18:18. doi: 10.1186/s12881-017-0379-6 (PMC5322632; doi:10.1186/s12881-017-0379-6)
Supplement: Additional file 2: — Targeted genomic regions. (XLSX 14 kb) [file 12881_2017_379_MOESM2_ESM.xlsx]

## Sheet: Blad1
Additional file 2. Coding and promoter regions targeted for resequence and data extraction from 1000Genomes and ExAC databases
Gene	Region	Chromosome	Start	End	Size
TLR1	CODING	4	38798095	38800452	2358
TLR2	CODING	4	154624060	154626411	2352
TLR3	CODING	4	186997774	186998214	441
TLR3	CODING	4	186999994	187000185	192
TLR3	CODING	4	187003474	187005326	1853
TLR3	CODING	4	187005799	187006024	226
TLR4	CODING	9	120466751	120466843	93
TLR4	CODING	9	120470841	120471007	167
TLR4	CODING	9	120474667	120476923	2257
TLR5	CODING	1	223283800	223286373	2574
TLR6	CODING	4	38828707	38831094	2388
TLR7	CODING	X	12885698	12885700	3
TLR7	CODING	X	12903631	12906774	3144
TLR8	CODING	X	12924826	12924828	3
TLR8	CODING	X	12937163	12940282	3120
TLR9	CODING	3	52259543	52259545	3
TLR9	CODING	3	52255236	52258328	3093
TLR10	CODING	4	38774779	38777211	2433
TLR1	PROMOTER	4	38806362	38806911	550
TLR2	PROMOTER	4	154604941	154605490	550
TLR3	PROMOTER	4	186989806	186990355	550
TLR4	PROMOTER	9	120466150	120466699	550
TLR5	PROMOTER	1	223316574	223317123	550
TLR6	PROMOTER	4	38858388	38858937	550
TLR7	PROMOTER	X	12884702	12885251	550
TLR8	PROMOTER	X	12924239	12924788	550
TLR9	PROMOTER	3	52260129	52260678	550
TLR10	PROMOTER	4	38784529	38785078	550
