# Supplementary material for: Genetic variation of the Toll-like receptors in a Swedish allergic rhinitis case population
Source: BMC Med Genet. 2017 Feb 23;18:18. doi: 10.1186/s12881-017-0379-6 (PMC5322632; doi:10.1186/s12881-017-0379-6)
Supplement: Additional file 3: — Sanger sequencing primers. (XLSX 9 kb) [file 12881_2017_379_MOESM3_ESM.xlsx]

## Sheet: TabS1
Additional file 3. Description of Sanger primer systems with primer sequences, product sizes and optimal annealing temperatures.
	Primer sequence (5´->3´)		Product size	Annealing temperature
Primer system	Forward	Reverse	(bp)	(°C)
TLR1	ACATCCATCCTGTAACCAGCA	CAGAGGAGTGTGGGGACTTTC	746	60
TLR2	GACTTTTGGGTGGAAGCGGA	CAGGAAGGGGTGCAGAGAG	707	57
TLR3	AGCTTTGCCATGTTTGGCTC	AGCACCAGATCAAAGAAAGACCA	710	60
TLR4	AGTTTCTTCACAAGAAGGGGC	CTTTCTGGTCTCACGCAGGA	840	60
TLR5	CGCGCTGCCTACGACTTA	GCCTCTGGGGTGTCCATTTC	733	57
TLR6	ACCAGTAAACTTTCCTTAGAAGTTG	TAAAGACGCTGCTCTTCATCC	736	54
TLR7	CTTGGGGCCCACACTTTGAG	TTCTCTCCTCCCCACTTCCTT	724	60
TLR8	AAGATGCTCGCTTTGCGGCC	AGCAAGCCGCTTTACCTGCATT	739	66
TLR9	AGGGAACAGCACATCCCAAG	CCCTTGTAGGCACCATCTCC	749	60
TLR10	GTGGTGGTTGCACAACAGTG	AAACCCACGCTCTCAAGCAT	838	60
