# Supplementary material for: Genetic variation of the Toll-like receptors in a Swedish allergic rhinitis case population
Source: BMC Med Genet. 2017 Feb 23;18:18. doi: 10.1186/s12881-017-0379-6 (PMC5322632; doi:10.1186/s12881-017-0379-6)
Supplement: Additional file 5: — Ion Torrent sequencing primers. (XLSX 22 kb) [file 12881_2017_379_MOESM5_ESM.xlsx]

## Sheet: TabS2
Additional file 5. Description of AmpliSeq primer systems.
	Primer sequence (5'->3')
Gene	Forward	Reverse	Amplicon postion1	Pool
TLR1	GGAACTTCCAAAAGCAGCAATATCA	CGCAGTACTCCATTCCTAGCAG	chr4:38798035-38798249	2
TLR1	GCCATGAGACTTTTGAGCTTGTGATAA	TTTTGTCTCCCAACTTTGTCCAGA	chr4:38798201-38798366	1
TLR1	AGTAGAGTTCATAATGGCACCATTCAC	TGCATTTATTTCATATAGTGGGCACGA	chr4:38798316-38798539	2
TLR1	TGGCAATAATTCATTCTTCACCCAGAAA	CTACTTGGATCTGCCCTGGTATC	chr4:38798482-38798647	1
TLR1	CACTGGCACACCATCCTGA	TGACTACCCGGAAAGTTATAGAGGAA	chr4:38798606-38798785	2
TLR1	CAGACATGTGAAAGTCCTTTAGTAGGG	GCTGCCAGAAGATGAGGTCAATAAA	chr4:38798733-38798918	1
TLR1	GGAATGGATTGTCCCCTGCT	GAGCATTCCTAAACAAGTCGTAAAACTG	chr4:38798874-38799079	2
TLR1	CAACATTGAGTTCTTGCAAAGCTTC	AGGAGACTGTTCTTGGACTAAAAGTTTA	chr4:38799027-38799205	1
TLR1	GGGAGGTAAACATCTGAAAATAGTGTCA	CTGCAACAATTGGATATTAGCCAGAATT	chr4:38799118-38799255	2
TLR1	CCACAATTTTCAAAAACCGTGTCTGTTA	CACTTCCTTGAAGGCCTTGTCTATAC	chr4:38799347-38799565	1
TLR1	GAACACATCGCTGACAACTTGG	AGCTGGTTTGGCATACAACTGT	chr4:38799517-38799656	2
TLR1	GCTTCACGTTTGAAATTGAGAAATACCA	TCAAGACTGTAGCAAATCTGGAACTATC	chr4:38799606-38799824	1
TLR1	CGCCAGAATACTTAGGAAGTAAGAACAT	GGGCCTTCAAGACTTTAACACTGA	chr4:38799739-38799907	2
TLR1	GGGAACACAATGTGCAGACTC	GTTGAGCACCACACACTTAGAAAAA	chr4:38799863-38800018	1
TLR1	AGCAATTGGCAGCACACTAGA	GATTTGTCCCACAACAAGTTGGTG	chr4:38799973-38800158	2
TLR1	CACAGTAGGGTGGCAAGAAATCTT	CCTAAAGACCTATCCCAGAAAACAACAAT	chr4:38800111-38800335	1
TLR1	GATGTCAGAAGTCCAAAGCTCAGATAT	GCATCTTCCATTTTGCCATTATCTTCA	chr4:38800258-38800445	2
TLR10	CTGTTCTCATCAGAGAGATTGTAGAACC	GGCTTTTCTGGGCAAACCTT	chr4:38774787-38774918	1
TLR10	GTTCATACATTTCTCTGGTGGCTAATACA	GTATCATAAACTGAAAGCTCTCCTGGAA	chr4:38774850-38774989	2
TLR10	GGGCCATTCCAAGTATGCTTTTT	GTCCATCTTTGTTTTGTCTCCCAAC	chr4:38774938-38775139	1
TLR10	GGCACCACTCATTCTGGACAAA	TCCGATTCCACGCATTTATTTCATACA	chr4:38775093-38775317	2
TLR10	TCACCCACAGAGAATCATGTTCAC	TCTGTTGATTGTCACCATTGTGGTT	chr4:38775267-38775481	1
TLR10	GCCAACCCCAGAACTAGCATAAT	ATGATGGTTGGATGGTCAGATTCATAC	chr4:38775434-38775585	2
TLR10	CCTTAGGTTTAAAGGGTATTCACAGGT	GTTCAGAGCTGCCAGGAAGTTAA	chr4:38775532-38775690	1
TLR10	ATGGATTTCTTCCCGCATTTAGAGTT	CCAAATCCAAACTGTACCTAAAGAGACTA	chr4:38775642-38775853	2
TLR10	GTTCTCGTAAGGCCATCAGATGAA	AGAAACTGTGGTCAATATGAATCTGTCA	chr4:38775801-38775952	1
TLR10	GCACCTGAAGACAGAATCAGACAATTTA	TGGCAATAAACTGGAGACACTTTCTTT	chr4:38775892-38776072	2
TLR10	GTGTGTTGTTAGCAAAGCAACTTACT	CCAAAATGGACATAGAAAACCTGACAAT	chr4:38776020-38776241	1
TLR10	ATGTGTGGCATTTGTGCATTTGAT	TCCGAAATGTGACTTTTGGTGGTAA	chr4:38776190-38776385	2
TLR10	GTCAAATGAATTGTGGTCAAGATAAGCC	ATGCTAAGACATCGGTTCTATTGCTT	chr4:38776333-38776490	1
TLR10	GGTCGTCCCAGAGTAAATCAACTTTATT	CAATGGACACAAATTTCTGGGTTCT	chr4:38776437-38776619	2
TLR10	TGAAGTCTTGATTCCATCACGCAAA	TGTCTTCTTAGGATTCAGAACTCTTCCT	chr4:38776570-38776705	1
TLR10	GGGCAGGCTACCTTCTTCATAAT	TCTTTTAATGACTTTGACACCATGCCT	chr4:38776654-38776839	2
TLR10	GTTGCCAGCTTCCTCACAGAT	TTTTCATTCTGTCTCCAAACTGAGAGTT	chr4:38776792-38777011	1
TLR10	AGCTGTTGAATTCTGTTATGGCATAGAA	CCAACTGCTCCAACATGTCTCTAAG	chr4:38776952-38777117	2
TLR10	TCAAGTCTGCGGGAACCTTT	GGGTTTTGAGCTCATCTTCATCATTCATA	chr4:38777073-38777274	1
TLR2	CGATATGCTGTCAAACACAATGACTT	CAGAGAAGCCTGATTGGAGGATTC	chr4:154623995-154624143	1
TLR2	CATCATCAGCCTCTCCAAGGAA	AATGTAGGTGATCCTGTTGTTGGAC	chr4:154624098-154624260	2
TLR2	AGAAGCTGTAAAAAGCCTTGACCT	GGCTTGAACCAGGAAGACGATAAAT	chr4:154624212-154624424	1
TLR2	CCTGGGCAGTCTTGAACATTTAGA	TTTCTTTGAATCTTAGTGAAGGTGTCCAT	chr4:154624353-154624562	2
TLR2	TTGCAAATCCTGAGAGTGGGAAAT	TTTTTGGCTCATAGCTCTGTAGATCTG	chr4:154624510-154624636	1
TLR2	CCTTGAGGAACTTGAGATTGATGCTT	TGTCCAAATCAGTATCTCGCAGTT	chr4:154624584-154624765	2
TLR2	GTTACAAGTTCCGTGGAATGTTTGG	TCCATTAAGGGTACAGTCATCAAACTCTA	chr4:154624717-154624932	1
TLR2	CCGATGAAAGTTTGTTTCAGGTTATGAA	CCTCCGGATTGTTAACGTTTCC	chr4:154624844-154625007	2
TLR2	ATGACAGAGTTATAGATCCAGGTAAAGT	ACCATCAAATTTTCACTGAGATCCAAGTA	chr4:154624958-154625177	1
TLR2	CTGGTTCCTTGTTTACTTTCACAACATT	TGAGCAAAGTCTCTCCGGTTTT	chr4:154625107-154625290	2
TLR2	GGCAAAATCATTTGGCATCATTGGAA	TGTATTCGTGTGCTGGATAAGTTCAA	chr4:154625243-154625405	1
TLR2	TGTCAGTGGCCAGAAAAGATGAAATAT	CTGGTAGAGTCATCAACTTATTTCTGGAA	chr4:154625353-154625539	2
TLR2	AATTTGCCGCAACTCAAAGAACTTTAT	TCTTCAGTGTGTGAAATGAGTCAAGT	chr4:154625482-154625638	1
TLR2	TGCAATAACTACGTTTTCTAAGGAGCA	GGATGGAGAGTCACACAGGTAATT	chr4:154625586-154625763	2
TLR2	AGTCTTGATTGATTGGCCAGCA	GCCAGGCCCACATCATTTTCATA	chr4:154625718-154625932	1
TLR2	CGTTTCCATGGCCTGTGGTA	GCTTATGAAGACACAACTTGAAGGG	chr4:154625890-154626088	2
TLR2	GGAGCTGGAGAACTTCAATCCC	GGAAATGGGAGAAGTCCAGTTCATA	chr4:154626042-154626226	1
TLR2	TTGTGAAGAGTGAGTGGTGCAA	CGCAGCTCTCAGATTTACCCAA	chr4:154626179-154626402	2
TLR2	GGCTCAGCGGGAAGGATT	AATGACGGTACATCCACGTAGTTTTTAT	chr4:154626363-154626524	1
TLR3	CAATGCATTTGAAAGCCATCTGCTA	CTGCAGTCAGCAACTTCATGG	chr4:186997703-186997886	2
TLR3	CACCACCAAGTGCACTGTTAG	TCTGGCTCCAGTTTTGAGATGG	chr4:186997845-186998051	1
TLR3	GCTAACTAGCTTGGATGTAGGATTTAACA	GGACATGAGATGGAGTTCAGTCAAA	chr4:186998001-186998169	2
TLR3	ACCTTTGCCTTCTGCACGAA	AATGGCAATATTTGTGGCAAATTGGAT	chr4:186998125-186998345	1
TLR3	AGAACTGTTTTTGACAGCAAGACTCT	CAGTTCTTCACTTTTTAGCGCTTGA	chr4:186999939-187000125	2
TLR3	GCTGGAAAATCTCCAAGAGCTTCTATTA	GGACTATCCACCTTAAAGGCAGAAT	chr4:187000059-187000237	1
TLR3	CAGAGTCTGTGTTCTTTTGATTGTTAACC	ATTCCGAATGCTTGTGTTTGCTAATT	chr4:187003423-187003596	2
TLR3	AGCCTTACAGAGAAGCTATGTTTGG	CGAGCATAGTGAGATTTGTCCACTT	chr4:187003546-187003678	1
TLR3	CCAGCAATACAACTTTCTTGGGACTA	ACCGTTTCAAATTCAGGTACCTCAC	chr4:187003628-187003834	2
TLR3	CTCTTTGCACGGGCTTTTCAAT	CTCCAAACATTTTAGCCACTGAAAAGAA	chr4:187003788-187003914	1
TLR3	CCTCACTCCCCAAGATTGATGATTT	GGAGAATGAGCAAGTGATACAAATGTT	chr4:187003862-187004063	2
TLR3	ACAAGTTTGCGAACTTTGACAAATGA	GCCTGTGAGTTCTTGCCCAATT	chr4:187004011-187004187	1
TLR3	GTACTTGACCTGGGCCTTAATGA	GTCAAGTTACGAAGAGGCTGGA	chr4:187004143-187004366	2
TLR3	TGTGGATAGCTCTCCTTCACCAT	GTTAAGGATGTGGAGGTGAGACAG	chr4:187004322-187004544	1
TLR3	CCTGGTGGTCCCATTTATTTCCTAA	GGTTCAATGACTTTAGAGACACCTGA	chr4:187004491-187004689	2
TLR3	ACACACTTCCAGCATCTGTCTTTAATAA	TCAAAGGGATTAAAGCGCATATCTAACTC	chr4:187004636-187004783	1
TLR3	CCAGCTTTCAGGAACCTGACT	CACTGTCTTTGCAAGATGATGTATCAAA	chr4:187004734-187004938	2
TLR3	CATGGGTTCCCAGTGAGACTT	CTGTTCTGTCTGTCTGTCTATTTCTTTGA	chr4:187004890-187005099	1
TLR3	ATGTTTCAGTACATCGAGTTCTTGGTT	GATGCTGTTAACAATTGCTTCTAGTTCA	chr4:187005044-187005261	2
TLR3	GACTTTGAGGCGGGTGTTTT	AGCAAGTACACACTTAAAATTTCACAATGTT	chr4:187005214-187005364	1
TLR3	TGCTTCTGGCTGTTAAAAACCGTA	TGAGATTTAAACATTCCTCTTCGCAAAC	chr4:187005744-187005933	2
TLR3	CCAGATTATAAACTGAACCATGCACTCT	TGGATCCAAGTGCTACTTGCAATTT	chr4:187005878-187006010	1
TLR3	CGGATAGGTGCCTTTCGTCAT	AGGAGACACATTTTCCTAGAAGAGATGT	chr4:187005965-187006188	2
TLR4	TGATAGCGAGCCACGCATT	GGGCACACAGTGAGAAGTTCTG	chr9:120466687-120466911	1
TLR4	CCTCTCCACCATCTCTGGTCTA	GGATTAAAGCTCAGGTCCAGGTT	chr9:120470758-120470941	2
TLR4	CAACCTCCCCTTCTCAACCAAG	ACAAACCAAGCTTTCCAGTCCAATAA	chr9:120470897-120471092	1
TLR4	GGGCTTCTTATTTGCTTATTCCATCA	CTTAGGCTCTGATATGCCCCAT	chr9:120474493-120474711	2
TLR4	TGTAGGTGTGAAATCCAGACAATTGAAG	GTGAGCCACATTAAGTTCTTTCAAAGT	chr9:120474662-120474883	1
TLR4	AACTTCCCCATTGGACATCTCAAA	CAGGGACAGGTCTAAAGAGAGATTG	chr9:120474833-120475042	2
TLR4	GGTTCTACATCAAATGCCCCTACT	CCAGAACCAAACGATGGACTTC	chr9:120474994-120475187	1
TLR4	CTTGTATTCAAGGTCTGGCTGGTTTA	TGCTAATCGGAATTCTTCAATGGTCAA	chr9:120475140-120475279	2
TLR4	CTCTAGAGGGCCTGTGCAAT	TTAACTAATTCTAAATGTTGCCATCCGA	chr9:120475233-120475422	1
TLR4	GTGAGTGTGACTATTGAAAGGGTAAAAGA	AAACTCAAGGCTTGGTAGATCAACTT	chr9:120475352-120475537	2
TLR4	AACAAAGGTGGGAATGCTTTTTCAG	TGCTGGAAATCCAGATGTTCTAGTTG	chr9:120475487-120475698	1
TLR4	ATGAGTTCAAACTTCTTGGGCTTAGAA	ACAAGCCATTGAAGATGCCATTG	chr9:120475646-120475817	2
TLR4	CTCATACTCACACCAGAGTTGCTTT	GTGGCTCATATTTAGTACCTGAAGACTG	chr9:120475770-120475993	1
TLR4	TTGTCTCCAACAGCATTTAACTCACT	AAGTACAAGCAAAGTCATTCTGAGTAAGA	chr9:120475937-120476159	2
TLR4	AGCATTTTCCAAGTAGTCTAGCTTTCTT	CAATGATGGTCTTATTCATCTGACAGGT	chr9:120476100-120476309	1
TLR4	CATGCCTGTGCTGAGTTTGAATATC	GCTCATTCCTTACCCAGTCCTC	chr9:120476257-120476480	2
TLR4	CCTTTGTTATCTACTCAAGCCAGGAT	TCATGGATGATGTTGGCAGCA	chr9:120476433-120476580	1
TLR4	TTTATTCCCGGTGTGGCCAT	CACCTTCTGCAGGACAATGAAG	chr9:120476540-120476728	2
TLR4	GAGCAGTCGTGCTGGTATCAT	GTACCCACTGTTCCTTCTGGATTC	chr9:120476686-120476892	1
TLR4	GCCCTGCTGGATGGTAAATCAT	CCAGCTGGGCAAGAAATGC	chr9:120476846-120476970	2
TLR5	ACTTGGTGCAAATACAAAGTGAAGA	AGGCTTTGTACAGAAACAGCAGTAT	chr1:223283731-223283953	1
TLR5	GAAATCCTCAGGCCACCTCAA	GAAAGATCGTTTGTCTTGTGAGCAG	chr1:223283908-223284119	2
TLR5	ACCAGCCATCTCTAAGGAAGTGT	AAAGACTTCACATGGGTGCAGA	chr1:223284072-223284270	1
TLR5	CCAGGTGTTTGAGCAAAGCAT	CTCTGACTCTGTTCCTCATGACC	chr1:223284228-223284428	2
TLR5	CGGAACTTTGTGACTGTGAGGAT	TCACTATAGCTGGGCCTCCTG	chr1:223284383-223284578	1
TLR5	CGAGTCAGGGTACACACAATATATGTCT	CCTGCTAATTTAGAGATCCTGGACATATC	chr1:223284529-223284735	2
TLR5	GATTAGGAGCTAGGAGCTGGTTC	GGAGTATTTAGCCATCTGACTGCAT	chr1:223284681-223284816	1
TLR5	GGAGTTGAGGCTTAGTCCCCTTA	AGTGGAGATCAAACCCCTTCAGA	chr1:223284769-223284984	2
TLR5	GAAAAGCTGTTCTAAGCTGGGATTC	AGTGACTTTGCCAAAGATCAACCT	chr1:223284937-223285129	1
TLR5	GATAAGTGGATGAGGTTCGCTGTA	GCCTACATTGATTTGCAAAAGAATCACA	chr1:223285082-223285287	2
TLR5	CCAGGAATTTGAATGTTTGGTCTTGAAT	TTCTGAACCTTGCCTACAACAAGATAAA	chr1:223285224-223285427	1
TLR5	TCCGTAAAATGCTTCATCTGCAATCTTA	CCGGGTTTGGCTTCCATAACA	chr1:223285372-223285574	2
TLR5	AAATGTGTTCTGGTCAGGATCTTTGA	TTGTATAGCAGAGTCTCAGTGGACT	chr1:223285528-223285752	1
TLR5	CCATGTTTCTGAATGGGTTCATACATTT	CGTAGCCTTTACCTTCATCCTTCA	chr1:223285695-223285902	2
TLR5	TGGACTTTAAGGAATTCAACTTCCCAAA	CAGGGACTGTTCCATCTGTTTGA	chr1:223285851-223286028	1
TLR5	AGAGAGACCACAGAAATACAGTCTAAGT	GACTATTGACAAGGAGGCCTTCA	chr1:223285978-223286122	2
TLR5	AGATTCTAAGGTTGGGCAGGTTTC	CCTTTGATGGCCGAATAGCCTTTTA	chr1:223286076-223286300	1
TLR5	GGGTGAGGTTGCAGAAACGA	CTCGAGCTTAAATGCCTGTGTTTT	chr1:223286256-223286423	2
TLR6	TTGTTAAGTCTTTCCTGAAGGCATGA	AGAAAAGCAAACGTGGGCTCT	chr4:38828581-38828798	1
TLR6	GCGGCTCTAATGTTAGCCCAAA	ATTCCACAGAACAGCATTCCCA	chr4:38828756-38828880	2
TLR6	GCCTTCAGCTTGTGGTACTTGT	GCAAGAGCATTGTGGAAAATATCATCA	chr4:38828837-38829053	1
TLR6	GGACTTGTAACTCTTCTCAATGCAGT	AAGAACTCCAAAGAAACCTCCAGTT	chr4:38829001-38829194	2
TLR6	CCCAGGCAGAATCATGTTCACTATA	GTGACTGTGACCTCCCTCTG	chr4:38829129-38829297	1
TLR6	ACCAGGGCAGATCCAAGTAGA	GGCTGGCCTGATTCTTATAAGTGT	chr4:38829255-38829435	2
TLR6	GCTTCCTCTATAACTTTCTGGGTAGTC	AGCCTTTCTGTATTGATCATTGATCACA	chr4:38829385-38829609	1
TLR6	CCGATGGGTGGGAAACTGAAT	TGCTTACTGACTCTGTTTTCAGATGTTT	chr4:38829561-38829779	2
TLR6	AAGTACCTTGATCCTGGGAGGT	CCTTTTCAAAGTAGGTCTCATGACGAA	chr4:38829730-38829922	1
TLR6	TCCAGTATTTCCAAAGAAGGCATATCC	GCACCAAGCACATTCAAGTTTTTGA	chr4:38829869-38830044	2
TLR6	TGTCTCCAATTTAACTAACGTGGAACAT	TCACGAACCAAGTTTTTCTGTTTTCAC	chr4:38829952-38830160	1
TLR6	AACACGGTGTACAAAGCTGTCT	CCCTCAACCACATAGAAACGACT	chr4:38830112-38830331	2
TLR6	GACTCTGACCAGGCATTTCCA	AATGCAAAAACCCTTCACCTTGTTT	chr4:38830288-38830512	1
TLR6	GGATAGCGAATAAACTAGTTGGGTGAA	GAGTGCTATGAAGCTGCAAAAATTAGA	chr4:38830461-38830636	2
TLR6	CAAGTGAGCAATTGGCAGCAAA	GTGAGTTTCAGGCATTTAGATCTCTCAT	chr4:38830588-38830734	1
TLR6	GCAGGGCCTTGAAATCATTGA	AGCTTTCTATCAGAGTTGACAGTTTTGA	chr4:38830686-38830878	2
TLR6	TAGCTGGATTCTGTTATGGGAAAGTC	GCAGTAGACAAGTCAAAAAGAGGTCTTA	chr4:38830825-38830992	1
TLR6	GCGGTAGGTCTTTTGGAACATGAA	GACTCATATCAAGATGCTCTGAAGAAGA	chr4:38830941-38831152	2
TLR7	CTTAGTTGATGCTATTGGGCCCAT	CCCAGCAAATAACCTAAGTACAGATTCT	chrX:12885595-12885813	1
TLR7	AGAGAGGCAGCAAATGGGAATT	GTTCTTTGGAACATCCAGAGTGACA	chrX:12903550-12903762	2
TLR7	GTTTCCTAAAACTCTGCCCTGTGA	GGAATAGGTACACAGTTGCATCTGA	chrX:12903714-12903938	1
TLR7	TGGACCATCTGGTAGAGATCGATT	TGGAAAAGATGTTGTTGGCCTCA	chrX:12903890-12904114	2
TLR7	CTAGCTTACAGCTTCTCAGCCT	GGACGGCTGTGACATTGTTATCTT	chrX:12904070-12904285	1
TLR7	ACAAAGTTAAAAGTGCTCTCCCTGA	AGAATTATTTTTACACGGCGCACAAG	chrX:12904237-12904458	2
TLR7	CCTCGTTGTTATAATGCCCCATTTC	AGTTCCTGGAGTTTGTTGATGTTCT	chrX:12904408-12904583	1
TLR7	ATGTGCCCCCAAGATGGTTTA	CAGAATTTTCAGGCTTTTCAGTGAAGAA	chrX:12904538-12904752	2
TLR7	CGTGCATCTATGAATCTATCACAAGCAT	TTAGTGCCAAGATCAAGAACTTCAAGA	chrX:12904696-12904847	1
TLR7	ACCTCTCGCCATTACATAATCTTCAAAA	ACTTTCTACAGAAGTTCTGGCATTTGAG	chrX:12904793-12904989	2
TLR7	GAGATTCAAGTGAAGTTGGCTTCTG	AGATCCAAGGTCTGCCCATACT	chrX:12904937-12905126	1
TLR7	TCATGTCTGTTAATGAAAGCTGCTACA	TGACAGATTCAGGCATTTGAGGAA	chrX:12905078-12905202	2
TLR7	AAGTCCTCTGATTTTCAGCATCTTTCT	TTGTGAAGCTCTTCAAATGCTGTTG	chrX:12905152-12905327	1
TLR7	ACAACCGGCTTGATTTACTCCATT	AGACTCACTCTCCATGGTCCTG	chrX:12905279-12905487	2
TLR7	CAATGACATCTCTTCCTCCACCA	AGGCATACCATCAAAAACTCCAGAAG	chrX:12905442-12905649	1
TLR7	GACATCTCTAAAAATTCCCTAAGTTTCTTGC	GAGGTCCAAAGTTTCCAGGTTCTT	chrX:12905593-12905745	2
TLR7	CAGTTGGAAGAAACTCCAGTGTCTA	AGATATCGCAACTGGAAGGCATC	chrX:12905697-12905882	1
TLR7	CAGGAGTCTGACGAAGTATTTTCTACAA	GCCAGGTAAGGAATAGTCACCTC	chrX:12905832-12906053	2
TLR7	GGTTTGTCTGGTGGGTTAACCATA	CAGAAATAGAGGTGACTTGCTGTCA	chrX:12906005-12906221	1
TLR7	TCTGTATCTCTCTTTCTCATGGTGATGA	GCTGGGTCTTTAGTGTCATACACAATA	chrX:12906169-12906335	2
TLR7	ACCAGACTGTTGCTATGATGCTTT	GCTAAGCTGTATGCTCTGGGA	chrX:12906285-12906477	1
TLR7	GCAGCCAGTTCTGGAAAACCTT	TTTTCCGGAGCTGGAGGAAC	chrX:12906435-12906643	2
TLR7	GAGAAGCCCTTTCAGAAGTCCAA	CCAGGCCTCTCCTTGGTAAACTA	chrX:12906601-12906825	1
TLR8	GAGCCATTTCAGGAAGTTAGCCA	GCCCATTTATTACTTTCTAGGCTCACA	chrX:12924717-12924938	2
TLR8	CAGCGCTGCTAATTTATTTACAAAACA	CGCATAACTCACAGGAACCAGATAT	chrX:12937083-12937235	1
TLR8	GCTGACCTGCATTTTCCTGCTA	TGTCACATATTTGCCCACCGT	chrX:12937189-12937357	2
TLR8	TCGACTACAGGAAGTTCCCCAA	TGCCCCGTCTGTGATATTCAAG	chrX:12937315-12937519	1
TLR8	GGAAATCCCGGTATACAATCAAATGG	CCAGGCCAAATAGAGATTTTTCAAGTTT	chrX:12937472-12937696	2
TLR8	AACATAACTAAAGAGGGCATTTCAAGACT	GCACGTGTGAAAGAGAATTGAAAGAT	chrX:12937637-12937808	1
TLR8	CTGACAAATTTGGAGTTGCTATCACT	CAAGGCACGCATGGAAATGG	chrX:12937757-12937968	2
TLR8	ACTGTCCGAGGTGCTTCAATG	CCAGAGGCTATTTCTCCCACTAAAT	chrX:12937926-12938148	1
TLR8	ATCTGAAGGTGCTGGATCTTGAATT	TGAGTTCCTGGAACACATAACCTCTTA	chrX:12938094-12938306	2
TLR8	TGTCTCTACGGGCATTGCATT	CTCTGCCGGGTATCTTTTACCA	chrX:12938259-12938478	1
TLR8	ACTTGTCAGAAAACAGAATATCACCGT	TGGCTTTATTAAAGGACGGGTGAA	chrX:12938430-12938590	2
TLR8	GTTTGACCCACATTCGAACTTTTATCAT	GAGCATTGCTATTTGCAGACAGATTTA	chrX:12938539-12938714	1
TLR8	GAAAATCTTCCTGACATTGCCTGTT	TTACGCCTGCTATTCTGAAATAGTGT	chrX:12938663-12938879	2
TLR8	CGACTTGGAAGTTCTAGATCTCAGCTATA	GGCGATTGCCACTGAAAACTAATTC	chrX:12938821-12939017	1
TLR8	CTGGAAAGCAAGTCCCTGGTA	GCTGGCAAATTAAGGAATGCTTCA	chrX:12938972-12939150	2
TLR8	AATAGGCTGAAGCACATCCCAAA	CTGTTATGACTCAGCAGCAGTGT	chrX:12939104-12939327	1
TLR8	CTATCTGACTTTACATCTTCCCTTCGG	GGTTTCCGTGTAGTTCCAACATAGAT	chrX:12939278-12939476	2
TLR8	ACTTGAAACTAAGACCACCACCAAATT	ACACAAGTTGTTAGCTCCAGACTC	chrX:12939424-12939627	1
TLR8	GGGATCAAAGAGGGAAGAGTATTGT	TGGGATGTGGAAAGAGACCTGT	chrX:12939579-12939789	2
TLR8	ATGTGTGTTTAGCTAAGGTAAAAGGCT	CCCAATCCCTCTCCTCTAGACA	chrX:12939741-12939926	1
TLR8	GCCGAGACAAAAACGTTCTCCTT	GGCTCCAGCAGGATAAATATAATCACAT	chrX:12939882-12940104	2
TLR8	CAGAGGCTAATGGATGAGAACATGG	CTTCTGCCTTCGGGTTGTCA	chrX:12940052-12940193	1
TLR8	GCGGATCTGTAAGAGCTCCAT	GGAATCGACATACATATTGTTATACCGTGAA	chrX:12940141-12940270	2
TLR8	GCAAACTCTGAGAAATGTGGTCTTGA	CTTTGCATCTTTATTATGGCGCGA	chrX:12940204-12940328	1
TLR9	GCCTCCAGTGAGCTCAGAGTTA	AACCACCACTTCTATAACCGGAAC	chr3:52255068-52255283	1
TLR9	GTGGGTCCCTGGCAGAA	AGGACGTCGTGGTGCTG	chr3:52255243-52255444	2
TLR9	CGTCAGGGCTCAGGATCAC	GGCTGCCTGGCAAAACC	chr3:52255409-52255594	1
TLR9	GGCCCACAGGTTCTCAAAGAG	CTACGATGCCTTCGTGGTCTT	chr3:52255557-52255725	2
TLR9	CTGCGCTCTGCGTTTTGT	TGGGTGTGCCCATGCTG	chr3:52255685-52255843	1
TLR9	CCCAGCCACAGAGGTGATG	GCGGCCTTTATGGACTTCCT	chr3:52255808-52256030	2
TLR9	GCAGCCTGCACCTCCAG	TCAGCTGCAACAGCATCAG	chr3:52255993-52256209	1
TLR9	GCTCCTTGGCCTTGGAAAAGAA	GCGTCTCCGTGACAATTACCTG	chr3:52256153-52256358	2
TLR9	GAGGCTCCACCACTTAAAGAAGG	AGACCTCTATCTGCACTTCTTCCAA	chr3:52256313-52256481	1
TLR9	GCCAGATCAAACCGCTCAGG	ACAACATCCACAGCCAAGTGT	chr3:52256435-52256578	2
TLR9	GCAGCGACGTACTGCAGA	TCCCACAATAAGCTGGACCTCTA	chr3:52256531-52256747	1
TLR9	TCCGTGAATGAGTGCTCGTG	CCCTCAACTTCACCTTGGATCTG	chr3:52256704-52256917	2
TLR9	GTCACCAGGTTGTTCCGTGA	TGTCGGACAACCGCATCAG	chr3:52256875-52257067	1
TLR9	CCATGGTGGCTGTCAGCTC	GACATGCACGGCATCTTCTTC	chr3:52257020-52257224	2
TLR9	AGCGTGGTCTCATCGAGTG	CCTGAGTGAGAACTTCCTCTACAAATG	chr3:52257181-52257390	1
TLR9	TGGAAGGCCTTGGTTTTAGTGATG	CGATACCTTCAGCCACCTGAG	chr3:52257340-52257501	2
TLR9	CTTCAACACCAGGCCTTCAAGA	CCTGGAGTATCTGCTGTTGTCC	chr3:52257456-52257669	1
TLR9	CCAGTTTGACGATGCGGTTGTA	CATGCCCTGCGCTTCCTAT	chr3:52257626-52257833	2
TLR9	TTGTAATAACAGTTGCCGTCCATGA	CCCTGGAAGAGCTAAACCTGAG	chr3:52257790-52257961	1
TLR9	GGCACAGTCATGATGTTGTTGTAG	TGATTCTGACTTTGCCCACCTG	chr3:52257916-52258095	2
TLR9	TTGAGATGCCGCAGGCT	CCCACGGCCTGGTGAAC	chr3:52258054-52258216	1
TLR9	AGACTTCAGGAACAGCCAGTTG	CATGAAGTGGAGTGGGTGGAG	chr3:52258176-52258395	2
TLR9	GGTGACAACCCGTCACTGTT	GGGAAGGGACCTCGAGTGT	chr3:52259440-52259635	1
1Chromosome positions according to NCBI build GRCh37
