# Supplementary material for: Genetic variation of the Toll-like receptors in a Swedish allergic rhinitis case population
Source: BMC Med Genet. 2017 Feb 23;18:18. doi: 10.1186/s12881-017-0379-6 (PMC5322632; doi:10.1186/s12881-017-0379-6)
Supplement: Additional file 7: — Characteristics of promoter polymorphisms detected in 288 AR patients and comparison with allele frequencies in subpopulations extracted from 1000Genomes project. (XLSX 22 kb) [file 12881_2017_379_MOESM7_ESM.xlsx]

## Sheet: TabS3
Additional file 7. Characteristics of promoter polymorphisms detected in 288 AR patients and comparison with allele frequencies in subpopulations extracted from 1000Genomes project.
						1000Genomes
Gene	SNP ID	Chromosome position1		Allele	AR cases	379 EUR	272 EUR	AFR	ASN	AMR
TLR1	rs5743555	4:	38806871	G/A	0	0	0	0.04	0	0.01
TLR1	rs5743556	4:	38806851	A/G	0.16	0.19	0.220588	0.02	0.5	0.15
TLR1	rs5743557	4:	38806827	G/A	0.16	0.19	0.220588	0.02	0.5	0.15
TLR1	rs188857429	4:	38806807	T/C	0	0	0	0.01	0	0
TLR1	rs183519767	4:	38806740	G/C	0	0	0	0.002	0	0
TLR1	4:38806575 ( A )	4:	38806575	T/A	0.002	0	0	0	0	0
TLR1	rs56357984	4:	38806462	G/A	0.19	0.19	0.215074	0.02	0.42	0.15
TLR1	rs72602597	4:	38806435	A/AAG	0.19	0.2	0.224265	0.02	0.5	0.15
TLR2	rs145701405	4:	154605441	C/T	0	0.0013	0.00183824	0	0	0
TLR2	rs188323389	4:	154605281	C/A	0	0.01	0.00735294	0.01	0	0
TLR2	rs149763024	4:	154605276	C/T	0	0	0	0.02	0	0
TLR2	rs183360649	4:	154605258	C/A	0	0	0	0	0	0.0028
TLR2	rs75154158	4:	154605177	G/C	0	0	0	0.1	0.0035	0.02
TLR2	rs112451744	4:	154605115	C/T	0	0	0	0.1	0.0035	0.02
TLR2	rs893630	4:	154604985	A/G	0.004	0.003	0.00551471	0	0	0
TLR2	rs79620165	4:	154604971	G/A	0.081	0.07	0.0753676	0.002	0	0.05
TLR2	rs893629	4:	154604968	A/G	0.995	0.98	0.0128676	0.92	0	0.99
TLR2	rs201786064	4:	154605463-154605486	C..T/C	0	0.14	0	0.23	0.28	0.12
TLR3	rs138085273	4:	186990349	A/T	0	0	0	0.002	0	0
TLR3	rs5743309	4:	186990345	C/A	0	0	0	0.07	0.02	0.04
TLR3	rs116729895	4:	186990344	C/T	0.011	0.01	0.00919118	0.09	0	0.03
TLR3	rs5743308	4:	186990292	T/C	0	0	0	0.04	0	0.0028
TLR3	4:186990172 ( C )	4:	186990172	A/C	0.002	0	0	0	0	0
TLR3	rs113823425	4:	186990126	G/C	0	0	0	0.002	0	0
TLR3	rs117174534	4:	186990121	T/C	0	0	0	0	0.0017	0
TLR3	4:186990071 ( A )	4:	186990071	G/A	0.002	0	0	0	0	0
TLR3	rs188352003	4:	186989974	T/C	0	0	0	0	0	0.01
TLR3	rs141701253	4:	186989954	G/C	0	0	0	0.002	0	0
TLR3	4:186989949 ( C )	4:	186989949	G/C	0.004	0	0	0	0	0
TLR4	rs189586416	9:	120466636	G/T	0	0.0013	0.00183824	0	0	0
TLR4	rs41391946	9:	120466492	G/C	0	0	0	0	0.02	0
TLR4	rs139194731	9:	120466450	A/G	0	0.01	0.00551471	0	0	0.01
TLR4	rs184299248	9:	120466296	C/T	0	0	0	0.002	0	0
TLR4	rs11536866	9:	120466218	A/G	0	0	0	0.04	0	0
TLR5	rs147019433	1:	223317107	T/C	0	0.0013	0	0.01	0	0.0028
TLR5	rs5744098	1:	223317011	T/A	0	0	0	0.05	0	0.01
TLR5	rs141312060	1:	223316972	T/A	0	0	0	0.01	0	0
TLR5	rs142096144	1:	223316908	T/G	0	0	0	0.01	0	0
TLR5	rs5744099	1:	223316840	G/A	0	0	0	0.03	0	0.0028
TLR5	rs187154901	1:	223316821	C/T	0	0	0	0	0	0.0028
TLR5	rs182590875	1:	223316809	C/G	0	0.0013	0.00183824	0	0	0
TLR5	rs189808641	1:	223316806	T/G	0	0	0	0.002	0	0
TLR5	rs185908042	1:	223316805	A/C	0	0	0	0.002	0	0
TLR5	rs1773766	1:	223316685	C/A	0.041	0.04	0.0349265	0.19	0.08	0.03
TLR5	rs5744101	1:	223316615	C/T	0.045	0.07	0.0716912	0.0041	0.0035	0.05
TLR5	rs2302597	1:	223316613	C/A	0	0	0	0	0.08	0.0028
TLR6	rs72602598	4:	38858456-38858457	-/CA	0.01	0	0	0	0	0
TLR6	rs147729463	4:	38858453-38858455	AAC/A	0	0.03	0.0238971	0.41	0.24	0.2
TLR6	rs73811230	4:	38858890	A/T	0	0.004	0.00367647	0.16	0.06	0.01
TLR6	rs6837101	4:	38858889	T/A	0.33	0.28	0.266544	0.53	0.3	0.3
TLR6	rs17429245	4:	38858760	T/C	0.29	0.26	0.242647	0.12	0.06	0.1
TLR6	rs114597817	4:	38858751	C/G	0	0.0013	0.00183824	0	0	0
TLR6	rs55919646	4:	38858692	T/G	0.28	0.26	0.242647	0.12	0.06	0.1
TLR6	rs140298931	4:	38858612	A/G	0	0	0	0.04	0	0.01
TLR6	rs28589922	4:	38858550	T/A	0	0.0013	0.00183824	0.12	0	0.01
TLR6	rs79386113	4:	38858544	T/C	0	0	0	0.05	0	0
TLR6	rs190675864	4:	38858538	T/C	0	0	0	0.002	0	0
TLR6	rs55793272	4:	38858482	G/A	0.28	0.27	0.246324	0.28	0.12	0.1
TLR6	rs201897828	4:	38858461	T/TTAAG	0	0.0013	0.00183824	0.12	0	0.01
TLR6	rs187466627	4:	38858406	G/A	0	0	0	0	0.0017	0
TLR7	rs56130508	X:	12885079	G/A	0.009	0	0	0	0	0
TLR7	rs5743714	X:	12885055	C/G	0	0	0	0.09	0	0.0036
TLR7	rs5743712	X:	12884986	G/C	0	0.0017	0.00245098	0.11	0	0.01
TLR7	rs5743711	X:	12884864	C/T	0	0	0	0.03	0	0.0036
TLR7	rs190845378	X:	12884844	G/A	0	0.02	0.0220588	0	0	0
TLR8	rs200343061	X:	12924784	G/A	0	0.0017	0	0	0	0
TLR8	rs182484458	X:	12924765	A/G	0	0	0	0.01	0	0
TLR8	rs5744043	X:	12924747	T/C	0.032	0.04	0.0490196	0.04	0	0.01
TLR8	rs3764879	X:	12924697	C/G	0.18	0.27	0.296569	0.31	0.79	0.42
TLR8	rs190290144	X:	12924536	G/A	0	0	0	0.0027	0	0
TLR8	rs146087227	X:	12924532	C/A	0	0	0	0	0.01	0
TLR8	rs180715176	X:	12924278	A/G	0	0	0	0	0	0.0036
TLR9	rs5743838	3:	52260598	C/T	0	0.0013	0.00183824	0.09	0	0.01
TLR9	rs5743839	3:	52260404	C/T	0	0	0	0.09	0	0.01
TLR9	3:52260260 ( T )	3:	52260260	A/T	0.002	0	0	0	0	0
TLR9	rs5743840	3:	52260212	T/A	0	0.02	0.0183824	0.002	0.0017	0.0028
TLR9	3:52260191 ( T )	3:	52260191	C/T	0.02	0	0	0	0	0
TLR10	rs187056886	4:	38785063	A/G	0	0	0	0	0	0.0028
TLR10	rs9306966	4:	38785047	G/A	0	0	0	0.05	0	0.0028
TLR10	rs10004521	4:	38785014	T/C	0.039	0.05	0.0477941	0.38	0.07	0.09
TLR10	4:38784954 ( G )	4:	38784954	A/G	0.004	0	0	0	0	0
TLR10	4:38784938 ( T )	4:	38784938	G/T	0.002	0	0	0	0	0
TLR10	4:38784937 ( T )	4:	38784937	C/T	0.002	0	0	0	0	0
TLR10	4:38784904 ( G )	4:	38784904	C/G	0.008	0	0	0	0	0
TLR10	rs182340399	4:	38784882	G/A	0	0	0	0.02	0	0.0028
TLR10	rs138222665	4:	38784843	G/C	0	0	0	0.01	0.01	0
TLR10	4:38784831 ( A )	4:	38784831	C/A	0.002	0	0	0	0	0
TLR10	rs149735542	4:	38784792	T/TTA	0.18	0.17	0.194853	0.18	0.46	0.15
TLR10	rs113588825	4:	38784733	G/A	0.015	0.02	0.0220588	0.09	0.01	0.03
TLR10	rs10004195	4:	38784724	T/A	0.23	0.24	0.262868	0.41	0.54	0.23
TLR10	rs10034903	4:	38784678	C/G	0.23	0.24	0.262868	0.65	0.55	0.25
TLR10	rs10012017	4:	38784633	G/T	0.23	0.24	0.262868	0.56	0.55	0.24
TLR10	rs10012016	4:	38784630	G/A	0.05	0.05	0.0477941	0.38	0.07	0.09
TLR10	4:38784579 ( T )	4:	38784579	C/T	0.002	0	0	0	0	0
1Chromosome positions according to NCBI build GRCh37
