# Supplementary material for: Genetic variation of the Toll-like receptors in a Swedish allergic rhinitis case population
Source: BMC Med Genet. 2017 Feb 23;18:18. doi: 10.1186/s12881-017-0379-6 (PMC5322632; doi:10.1186/s12881-017-0379-6)
Supplement: Additional file 8: — Characteristics of coding sequence polymorphisms detected in 288 AR patients and comparison with allele frequencies in subpopulations extracted from 1000Genomes project. (XLSX 67 kb) [file 12881_2017_379_MOESM8_ESM.xlsx]

## Sheet: TabS4
Additional file 8. Characteristics of coding sequence polymorphisms detected in 288 AR patients and comparison with allele frequencies in subpopulations extracted from 1000Genomes project.
											Missense/
						1000Genomes					nonsense/	Function prediction
Gene	SNP ID	Chromosome position1		Allele	AR cases	379 EUR	272 EUR	AFR	ASN	AMR	synonymous	SIFT	PolyPhen-2
TLR1	rs147564337	4:	38800403	A/T	0	0	0	0.002	0	0	I17N	tolerated	benign
TLR1	rs140255888	4:	38800362	T/C	0	0	0	0	0.01	0	R31G	tolerated	benign
TLR1	rs5743610	4:	38800339	G/A	0.026263	0.02	0.0129	0	0	0.02	H38H
TLR1	rs143455657	4:	38800338	C/T	0	0	0	0.0041	0	0	V39I	damaging	benign
TLR1	rs76600635	4:	38800323	A/G	0	0	0	0	0.09	0	S44P	tolerated	benign
TLR1	4:38800314( G )	4:	38800314	T/G	0.00178668	0	0	0	0	0	T47P	damaging	probably damaging
TLR1	rs181364215	4:	38800308	T/C	0	0	0	0	0	0.0028	I49V	tolerated	benign
TLR1	rs145135062	4:	38800282	T/C	0	0.01	0.0074	0	0	0	I57M	damaging	probably damaging
TLR1	rs137853170	4:	38800229	A/G	0	0	0	0.002	0	0	I75T	tolerated	benign
TLR1	rs5743611	4:	38800214	C/G	0.122157	0.1	0.0772	0.01	0	0.01	R80T	damaging	benign
TLR1	rs200212492	4:	38800152	A/G	0	0	0	0	0.0017	0	S101P	damaging	probably damaging
TLR1	rs5743612	4:	38800101	G/A	0	0	0	0.16	0	0.01	H118Y	tolerated	possibly damaging
TLR1	rs190177710	4:	38800083	T/C	0	0.0013	0	0	0	0	N124D	damaging	probably damaging
TLR1	rs141970382	4:	38800059	A/C	0	0.0013	0.0018	0	0	0	C132G	damaging	benign
TLR1	rs117033348	4:	38800022	A/G	0	0	0	0	0.01	0	L144P	damaging	probably damaging
TLR1	rs185331480	4:	38799915	C/G	0	0	0	0	0.0017	0	D180H	tolerated	possibly damaging
TLR1	rs137873769	4:	38799833	T/G	0	0.0013	0.0018	0	0	0	D207A	tolerated	benign
TLR1	rs202092369	4:	38799792	T/A	0	0	0	0	0.0017	0	I221F	damaging	probably damaging
TLR1	rs4833095†	4:	38799710	T/C	0.22684	0.24	0.2647	0.89	0.66	0.44	N248S	tolerated	benign
TLR1	rs150138583	4:	38799560	G/A	0.00386353	0.004	0	0	0	0	S298F	damaging	possibly damaging
TLR1	rs3923647	4:	38799539	T/A	0.0120709	0.02	0.0129	0.06	0	0.02	H305L	damaging	benign
TLR1	rs5743613	4:	38799509	G/A	0	0	0	0.01	0	0.0028	P315L	tolerated	benign
TLR1	rs185747096	4:	38799508	C/T	0	0	0	0	0.0017	0	P315P
TLR1	rs143619350	4:	38799482	G/T	0.00883106	0	0	0.002	0	0	S324*	N/A	N/A
TLR1	rs141091142	4:	38799449	C/G	0	0	0	0.01	0	0	G335A	tolerated	benign
TLR1	rs200457447	4:	38799444	G/A	0	0	0	0	0.0017	0	R337C	tolerated	benign
TLR1	rs76796448	4:	38799399	G/T	0	0	0	0.09	0	0.01	H352N	damaging	benign
TLR1	rs189308820	4:	38799372	T/A	0	0.0026	0.0037	0	0	0	T361S	damaging	probably damaging
TLR1	rs184548723	4:	38799365	G/A	0	0.0013	0.0018	0	0	0	T363M	tolerated	benign
TLR1	rs146527690	4:	38799352	A/G	0	0	0	0.0041	0	0	N367N
TLR1	rs200988873	4:	38799291	A/G	0	0	0	0	0.0017	0	S388P	tolerated	benign
TLR1	rs192055114	4:	38799283	T/C	0	0	0	0.002	0	0	I390M	damaging	benign
TLR1	rs187241225	4:	38799247	T/C	0	0	0	0	0.0035	0	Q402Q
TLR1	rs184834731	4:	38799203	C/A	0	0	0	0	0.0017	0	G417V	tolerated	benign
TLR1	rs201868639	4:	38799187	A/G	0	0	0	0.002	0	0	T422T
TLR1	rs137853171	4:	38799075	T/C	0	0	0	0	0.01	0	I460V	tolerated	benign
TLR1	rs143576719	4:	38798971	T/C	0	0	0	0	0.15	0	V494V
TLR1	rs5743614*	4:	38798935	C/T	0.251133	0.24	0.2629	0.86	0.66	0.43	S506S
TLR1	rs192439045	4:	38798890	T/G	0	0	0	0	0.0035	0	A521A
TLR1	rs187823248	4:	38798889	C/G	0	0	0	0	0.0035	0	G522R	damaging	probably damaging
TLR1	rs5743615	4:	38798869	A/G	0.00371851	0.01	0.0018	0.05	0.0017	0.0028	C528C
TLR1	rs200506989	4:	38798856	C/T	0	0	0	0.002	0	0	G533R	tolerated	benign
TLR1	rs137853172	4:	38798828	A/G	0	0	0	0.02	0	0	V542A	tolerated	benign
TLR1	rs138016555	4:	38798720	T/C	0	0	0	0.002	0	0	N578S	damaging	possibly damaging
TLR1	rs5743617	4:	38798693	A/C	0	0	0	0.03	0	0	V587G	tolerated	benign
TLR1	rs143576765	4:	38798657	G/A	0	0	0	0.0041	0	0	S599F	tolerated	benign
TLR1	rs5743618*	4:	38798648	C/A	0.263954	0.25	0.2757	0.95	0.99	0.65	S602I	tolerated	benign
TLR1	rs142855687	4:	38798607	A/T	0	0.0013	0.0018	0	0	0.0028	W616R	damaging	probably damaging
TLR1	rs202172776	4:	38798580	T/A	0	0	0	0	0	0.0028	N625Y	damaging	benign
TLR1	rs5743619	4:	38798561	A/C	0	0	0	0.002	0	0	L631R	tolerated	benign
TLR1	rs190895342	4:	38798551	A/G	0	0	0	0	0.0017	0	N634N
TLR1	rs72493538	4:	38798515	G/A	0	0	0	0	0.09	0	H646H
TLR1	rs5743620	4:	38798485	C/T	0	0.0013	0.0018	0.03	0	0.02	L656L
TLR1	rs41311400	4:	38798425	G/A	0.00770724	0.01	0.011	0	0	0.01	G676G
TLR1	rs187624160	4:	38798399	G/T	0.0182212	0	0	0	0.01	0.0028	T685N	tolerated	benign
TLR1	rs143251194	4:	38798336	C/T	0	0	0	0	0.0017	0	W706*	N/A	N/A
TLR1	rs113706342	4:	38798294	T/G	0.00876089	0.01	0.011	0	0	0.01	H720P	damaging	benign
TLR1	rs5743621	4:	38798255	G/A	0	0.0013	0.0018	0.03	0	0.02	P733L	damaging	probably damaging
TLR1	rs41305843	4:	38798235	G/A	0.0016723	0	0	0	0	0	P740S	damaging	probably damaging
TLR1	rs200356797	4:	38798147	C/T	0	0	0	0	0.0017	0	W769*	N/A	N/A
TLR2	rs5743709	4:	154626402	G/A	0	0	0	0	0.0017	0.09	A781A
TLR2	rs182578104	4:	154626355	A/G	0	0	0	0.01	0	0	M766V	tolerated	benign
TLR2	rs5743708	4:	154626317	G/A	0.0151545	0.03	0.0276	0	0.0017	0.01	R753Q	damaging	probably damaging
TLR2	rs142286429	4:	154626271	G/C	0	0	0	0	0	0.0028	E738Q	damaging	probably damaging
TLR2	rs61735278	4:	154626245	A/G	0	0	0	0	0	0.0028	N729S	damaging	benign
TLR2	rs5743707	4:	154626204	T/C	0	0	0	0.002	0	0	Y715Y
TLR2	rs5743705	4:	154626180	T/C	0	0	0	0	0.06	0.04	F707F
TLR2	rs190143186	4:	154626094	T/A	0	0	0	0	0.0035	0	F679I	damaging	probably damaging
TLR2	rs137853177	4:	154625965	A/C	0	0	0	0.01	0	0	S636R	tolerated	benign
TLR2	rs5743704	4:	154625951	C/A	0.0229683	0.03	0.0257	0.01	0	0.01	P631H	damaging	probably damaging
TLR2	rs149623612	4:	154625948	A/G	0	0	0	0.002	0	0	K630R	tolerated	benign
TLR2	rs5743703	4:	154625795	G/A	0	0	0	0.02	0	0	R579H	tolerated	benign
TLR2	rs61735277	4:	154625771	G/A	0	0	0	0.01	0	0	R571H	tolerated	benign
TLR2	rs5743702	4:	154625726	T/C	0	0	0	0	0	0.0028	I556T	tolerated	benign
TLR2	rs5743701	4:	154625685	C/G	0	0	0	0.03	0	0	L542L
TLR2	rs5743700	4:	154625682	C/T	0.04562	0.05	0.057	0	0	0.04	F541F
TLR2	rs189193099	4:	154625670	C/T	0	0	0	0.002	0	0	C537C
TLR2	rs199771700	4:	154625447	A/G	0	0	0	0	0	0.0028	D463G	damaging	probably damaging
TLR2	rs3804100	4:	154625409	T/C	0.0859303	0.06	0.0607	0.07	0.26	0.07	S450S
TLR2	rs62323857	4:	154625398	C/T	0.0019675	0	0	0	0.0017	0	R447*	N/A	N/A
TLR2	rs199541821	4:	154625363	C/G	0	0	0	0	0.0017	0	P435R	damaging	probably damaging
TLR2	rs187171892	4:	154625339	C/T	0	0	0	0	0	0.0028	S427F	damaging	benign
TLR2	rs5743699	4:	154625291	C/T	0	0	0	0	0.0035	0.02	T411I	damaging	possibly damaging
TLR2	rs144038898	4:	154625259	A/G	0	0	0	0	0.01	0	A400A
TLR2	rs200441594	4:	154625199	A/G	0	0	0	0.002	0	0	S380S
TLR2	rs201617989	4:	154625133	T/C	0	0.0013	0.0018	0	0	0	H358H
TLR2	rs201790076	4:	154625067	A/C	0	0.0026	0.0037	0	0	0	E336D	tolerated	benign
TLR2	rs200101085	4:	154624879	A/C	0	0	0	0	0	0.0028	N274H	tolerated	possibly damaging
TLR2	rs138270311	4:	154624864	G/C	0	0	0	0	0	0.0028	V269L	tolerated	benign
TLR2	rs150388453	4:	154624857	G/C	0.00356993	0	0	0	0	0	L266F	tolerated	benign
TLR2	rs202008414	4:	154624845	C/T	0	0.0013	0.0018	0	0	0	T262T
TLR2	4:154624811( A )	4:	154624811	T/A	0.0018424	0	0	0	0	0	I251N	damaging	probably damaging
TLR2	rs139227237	4:	154624709	T/C	0.00963723	0.01	0.0074	0	0	0.0028	F217S	tolerated	possibly damaging
TLR2	rs5743698	4:	154624698	G/C	0	0.0013	0.0018	0	0	0.01	L213L
TLR2	rs3804099	4:	154624656	T/C	0.437997	0.44	0.4393	0.65	0.28	0.35	N199N
TLR2	rs144030660	4:	154624648	A/T	0	0	0	0	0	0.0028	I197F	damaging	benign
TLR2	rs116232047	4:	154624330	A/G	0	0	0	0.01	0	0	I91V	tolerated	benign
TLR2	rs137853176	4:	154624324	A/G	0.00309654	0	0	0	0	0	N89D	tolerated	benign
TLR2	rs142041844	4:	154624316	A/G	0	0	0	0.01	0	0	N86S	tolerated	possibly damaging
TLR2	rs143910992	4:	154624306	C/T	0	0	0	0.0041	0	0	L83L
TLR2	rs148097652	4:	154624305	G/A	0	0	0	0.0041	0	0	V82V
TLR2	rs5743697	4:	154624173	C/A	0	0	0	0	0	0.01	G38G
TLR2	rs145391095	4:	154624136	C/T	0	0	0	0.0041	0	0	A26V	tolerated	benign
TLR2	rs199775390	4:	154624113	C/G	0	0	0	0.002	0	0	S18S
TLR3	rs5743320	4:	187005976	C/T	0	0	0	0.01	0	0	A888A
TLR3	rs199768900	4:	187005912	G/A	0	0.0026	0	0	0	0	R867Q	damaging	probably damaging
TLR3	rs200609786	4:	187005904	C/T	0	0.0013	0.0018	0	0	0	L864L
TLR3	rs115677523	4:	187005868	T/G	0	0	0	0.02	0	0	L852L
TLR3	rs73873710	4:	187005865	C/T	0.00732948	0.01	0.0092	0.2	0	0.04	F851F
TLR3	rs201540925	4:	187005828	C/A	0	0	0	0	0	0.0028	A839D	damaging	probably damaging
TLR3	rs75983629	4:	187005318	A/C	0	0.0013	0.0018	0	0	0	L826F	tolerated	possibly damaging
TLR3	4:187005275( G )	4:	187005275	A/G	0.0019018	0	0	0	0	0	K812R	damaging	probably damaging
TLR3	rs200214332	4:	187005211	A/G	0	0	0	0.01	0	0	R791G	damaging	probably damaging
TLR3	rs147431766	4:	187005064	C/T	0	0.0013	0	0	0	0	L742F	damaging	probably damaging
TLR3	rs116269970	4:	187005057	T/C	0	0	0	0.01	0	0	H739H
TLR3	rs5743318	4:	187005049	T/A	0	0	0	0.02	0	0.0028	S737T	tolerated	benign
TLR3	rs150315296	4:	187004768	G/A	0	0	0	0.0041	0	0	R643H	tolerated	probably damaging
TLR3	rs73025939	4:	187004767	C/A	0	0.0013	0.0018	0.06	0	0.01	R643S	tolerated	benign
TLR3	rs189369369	4:	187004685	G/A	0	0	0	0.002	0	0	L615L
TLR3	rs200785357	4:	187004619	A/G	0	0	0	0.002	0	0	L593L
TLR3	rs184426724	4:	187004614	G/A	0	0	0	0	0.0017	0	D592N	tolerated	benign
TLR3	rs192543136	4:	187004610	C/T	0	0	0	0	0.0017	0	I590I
TLR3	rs35111588	4:	187004544	C/T	0	0	0	0.2	0	0.01	N568N
TLR3	rs35617964	4:	187004517	G/A	0	0.0013	0.0018	0.07	0	0.01	K559K
TLR3	rs202066722	4:	187004368	A/G	0	0	0	0.002	0	0	I510V	tolerated	benign
TLR3	rs3775290	4:	187004217	C/T	0.310325	0.29	0.2684	0.21	0.32	0.28	F459F
TLR3	rs200494519	4:	187004192	A/T	0	0	0	0.002	0	0	E451V	damaging	probably damaging
TLR3	rs145303119	4:	187004135	A/G	0	0	0	0.002	0.01	0	H432R	tolerated	benign
TLR3	rs148445556	4:	187004124	T/G	0	0	0	0.0041	0	0	S428S
TLR3	4:187004101( G )	4:	187004101	A/G	0.00213886	0	0	0	0	0	K421E	tolerated	benign
TLR3	rs3775291	4:	187004074	C/T	0.296141	0.32	0.3199	0.04	0.31	0.3	L412F	damaging	probably damaging
TLR3	rs141634515	4:	187004021	G/A	0	0	0	0	0.0017	0	R394Q	tolerated	benign
TLR3	4:187003889( T )	4:	187003889	C/T	0.00136327	0	0	0	0	0	S350F	damaging	probably damaging
TLR3	rs141301618	4:	187003833	G/A	0	0	0	0.0041	0	0	R331R
TLR3	rs5743317	4:	187003759	T/G	0	0	0	0.04	0	0.01	Y307D	tolerated	benign
TLR3	rs201480574	4:	187003755	A/G	0	0	0	0.002	0	0	L305L
TLR3	rs147829071	4:	187003740	A/G	0	0	0	0.0041	0	0	L300L
TLR3	rs35311343	4:	187003729	C/G	0.00158983	0.01	0.0092	0	0	0.01	L297V	damaging	probably damaging
TLR3	rs112077022	4:	187003678	G/A	0	0	0	0.02	0	0	D280N	tolerated	benign
TLR3	rs75290011	4:	187003567	T/C	0	0	0	0.01	0	0	L243L
TLR3	rs192016427	4:	187003495	G/A	0	0	0	0.002	0	0	A219T	tolerated	benign
TLR3	rs199545893	4:	187003478	C/G	0	0	0	0.002	0	0	S213C	tolerated	probably damaging
TLR3	rs5743311	4:	187000164	G/A	0	0	0	0.01	0	0	L204L
TLR3	rs202236935	4:	186998141	C/T	0	0	0	0	0.0017	0	T123M	tolerated	benign
TLR3	rs140176180	4:	186998119	G/A	0	0	0	0	0.0035	0	D116N	tolerated	benign
TLR3	rs186586295	4:	186998099	A/G	0	0	0	0.002	0	0	N109S	damaging	probably damaging
TLR3	rs200030290	4:	186998028	C/T	0	0	0	0	0.0017	0	N85N
TLR3	rs201229975	4:	186997977	C/T	0	0	0	0.002	0	0	A68A
TLR3	rs143307508	4:	186997949	C/A	0	0.0013	0	0	0	0	T59N	damaging	benign
TLR3	rs139854420	4:	186997938	G/A	0	0	0	0.002	0	0	V55V
TLR3	rs146166844	4:	186997839	A/G	0	0	0	0.01	0	0	A22A
TLR3	rs149602022	4:	186997817	T/G	0	0	0	0.01	0	0	L15W	damaging	benign
TLR3	4:186997813( T )	4:	186997813	C/T	0.00207463	0	0	0	0	0	L14F	tolerated	possibly damaging
TLR3	rs199539539	4:	186997807	G/C	0	0	0	0	0.01	0	G12R	tolerated	benign
TLR3	rs192262541	4:	186997797	C/T	0	0.0013	0	0	0	0	I8I
TLR4	rs5030724	9:	120476906	C/A	0	0.0013	0.0018	0	0	0	Q834K	tolerated	benign
TLR4	rs144250100	9:	120476902	T/C	0	0	0	0	0	0.0028	N832N
TLR4	rs56380595	9:	120476873	C/A	0	0	0	0	0.0035	0	P823T	damaging	probably damaging
TLR4	rs149989546	9:	120476817	G/A	0	0	0	0	0	0.0028	R804Q	tolerated	benign
TLR4	rs55786277	9:	120476816	C/T	0	0	0	0	0	0.0028	R804W	damaging	probably damaging
TLR4	rs200020265	9:	120476798	G/A	0	0	0	0.002	0	0	E798K	tolerated	possibly damaging
TLR4	rs5030723	9:	120476694	G/A	0	0.01	0.0074	0	0	0	R763H	tolerated	benign
TLR4	rs200923324	9:	120476585	T/G	0	0	0	0	0.0017	0	F727V	damaging	possibly damaging
TLR4	rs201667292	9:	120476548	C/T	0.00348196	0	0	0	0	0	P714P
TLR4	rs5030721	9:	120476365	G/A	0.00768857	0.01	0.0129	0	0	0.0028	K653K
TLR4	rs377266983	9:	120476182	A/G	0.00167706	0	0	0	0	0	Q592Q
TLR4	rs5030719	9:	120475936	G/T	0	0	0	0.05	0	0	Q510H	tolerated	benign
TLR4	rs199807581	9:	120475903	C/A	0	0.0013	0.0018	0	0	0	T499T
TLR4	rs200787883	9:	120475880	T/G	0	0	0	0.002	0	0	F492V	damaging	probably damaging
TLR4	rs5030718	9:	120475826	G/A	0	0	0	0.05	0.01	0	E474K	tolerated	benign
TLR4	rs199561420	9:	120475728	C/T	0	0	0	0	0.0017	0	S441L	damaging	probably damaging
TLR4	rs4986791	9:	120475602	C/T	0.0455902	0.06	0.0441	0	0	0.05	T399I	tolerated	benign
TLR4	rs11536884	9:	120475561	G/T	0	0	0	0.0041	0	0	L385F	tolerated	possibly damaging
TLR4	9:120475525( C )	9:	120475525	A/C	0.00599129	0	0	0	0	0	P373P
TLR4	rs56070048	9:	120475468	A/G	0	0.01	0.011	0	0	0	K354K
TLR4	rs200307408	9:	120475454	C/T	0	0.0013	0.0018	0	0	0	L350F	tolerated	benign
TLR4	rs201050092	9:	120475308	T/C	0	0	0	0.002	0	0	I301T	tolerated	benign
TLR4	rs4986790	9:	120475302	A/G	0.0546649	0.06	0.0441	0.07	0	0.05	D299G	damaging	benign
TLR4	rs145284280	9:	120475298	G/A	0	0	0	0.002	0	0	D298N	tolerated	benign
TLR4	rs76014534	9:	120475266	A/G	0	0	0	0.002	0	0	E287G	damaging	probably damaging
TLR4	rs138122523	9:	120475248	G/A	0.00130256	0.0026	0.0018	0	0	0.0028	C281Y	damaging	probably damaging
TLR4	rs200195902	9:	120475020	A/G	0	0	0	0	0.0017	0	N205S	damaging	possibly damaging
TLR4	rs5030713	9:	120474969	A/G	0	0	0	0.002	0	0	Q188R	tolerated	benign
TLR4	rs16906079	9:	120474929	A/G	0	0	0	0	0.01	0	T175A	tolerated	benign
TLR4	rs5030712	9:	120474895	A/G	0	0	0	0.01	0	0	Q163Q
TLR4	rs5030711	9:	120474841	C/A	0.00555382	0.01	0.0165	0	0	0.01	P145P
TLR4	rs188543451	9:	120474819	T/C	0	0	0	0	0.01	0	L138P	damaging	probably damaging
TLR4	rs199985705	9:	120474767	G/T	0	0	0	0	0.0035	0	A121S	tolerated	benign
TLR4	rs138924526	9:	120474745	C/T	0	0	0	0.002	0	0	P113P
TLR4	rs5030710	9:	120474721	T/C	0	0	0	0.16	0	0.02	S105S
TLR4	rs56302444	9:	120474683	A/G	0.00156998	0	0	0	0	0	I93V	damaging	probably damaging
TLR4	rs141943958	9:	120474678	A/G	0.00224825	0.0013	0.0018	0	0	0	Q91R	tolerated	benign
TLR4	rs147453131	9:	120470966	C/G	0	0	0	0	0.02	0	S73R	tolerated	probably damaging
TLR4	9:120470891( T )	9:	120470891	C/T	0.00189394	0	0	0	0	0	I48I
TLR4	rs78848399	9:	120470884	A/G	0	0.01	0.0055	0	0	0	Y46C	damaging	probably damaging
TLR4	rs112840323	9:	120466811	G/T	0	0.0013	0.0018	0	0	0	V20L	tolerated	benign
TLR5	rs200942023	1:	223286289	G/A	0	0	0	0.002	0	0	R29*	N/A	N/A
TLR5	rs187499609	1:	223286273	C/T	0	0	0	0	0	0.0028	R34H	tolerated	benign
TLR5	1:223286247( T )	1:	223286247	G/T	0.00361956	0	0	0	0	0	Q43K	tolerated	benign
TLR5	rs5744165	1:	223286191	G/A	0.0347309	0.03	0.0294	0	0	0.03	V61V
TLR5	rs148506161	1:	223286155	C/T	0	0	0	0.01	0	0	Q73Q
TLR5	rs764535	1:	223286129	G/A	0.00736969	0.01	0.0074	0.002	0	0.0028	T82I	tolerated	benign
TLR5	rs201896501	1:	223286094	G/C	0.00216263	0	0	0	0	0	L94V	damaging	possibly damaging
TLR5	rs142128289	1:	223286052	A/G	0	0	0	0.002	0	0	Y108H	tolerated	benign
TLR5	rs5744166	1:	223286040	G/C	0	0	0	0.05	0	0.0028	P112A	tolerated	benign
TLR5	rs199729222	1:	223285968	A/G	0	0	0	0	0.0017	0	L136L
TLR5	rs5744167	1:	223285946	T/G	0	0	0	0.06	0	0.01	N143T	tolerated	benign
TLR5	rs147636573	1:	223285918	T/G	0.001553	0	0	0	0	0	L152L
TLR5	rs138976900	1:	223285910	T/G	0	0	0	0.01	0	0	N155T	damaging	probably damaging
TLR5	rs146082990	1:	223285901	C/T	0	0	0	0	0.01	0	R158H	tolerated	benign
TLR5	rs45528236	1:	223285833	G/T	0.0600033	0.06	0.0515	0.03	0.03	0.04	Q181K	tolerated	benign
TLR5	rs138703616	1:	223285601	A/T	0	0.0013	0.0018	0	0	0	L258*	N/A	N/A
TLR5	rs199532936	1:	223285578	C/A	0	0	0	0	0	0.0028	G266C	damaging	probably damaging
TLR5	rs74851800	1:	223285507	T/G	0	0	0	0.05	0	0.0028	S289S
TLR5	rs200275813	1:	223285466	A/G	0	0	0	0.002	0	0	L303P	damaging	probably damaging
TLR5	rs149592573	1:	223285458	G/A	0	0	0	0	0.0035	0	R306*	N/A	N/A
TLR5	rs138119490	1:	223285435	A/C	0	0	0	0.01	0	0	D313E	tolerated	benign
TLR5	rs150402905	1:	223285304	T/C	0	0	0	0	0.0035	0	Y357C	tolerated	possibly damaging
TLR5	rs5744168	1:	223285200	G/A	0.0586407	0.06	0.0515	0.03	0.03	0.04	R392*	N/A	N/A
TLR5	rs5744169	1:	223285042	G/A	0	0.0026	0.0037	0.08	0	0	L444L
TLR5	rs201019501	1:	223284992	G/A	0	0	0	0.002	0	0	S461F	damaging	probably damaging
TLR5	rs5744171	1:	223284915	G/T	0.00601374	0.01	0.011	0.01	0	0.01	L487I	tolerated	benign
TLR5	rs140469324	1:	223284731	G/A	0	0	0	0.01	0	0	A548V	tolerated	benign
TLR5	rs138917078	1:	223284713	T/C	0	0	0	0.01	0	0	D554G	damaging	possibly damaging
TLR5	rs5744172	1:	223284640	A/G	0	0	0	0.002	0	0	H578H
TLR5	rs2072493	1:	223284599	T/C	0.113217	0.17	0.1654	0.01	0.28	0.19	N592S	tolerated	benign
TLR5	rs201722274	1:	223284529	C/T	0	0	0	0	0.0017	0	S615S
TLR5	rs5744174	1:	223284528	A/G	0.448345	0.41	0.3768	0.14	0.18	0.34	F616L	tolerated	benign
TLR5	rs200165647	1:	223284504	G/C	0	0	0	0	0.0017	0	L624V	tolerated	benign
TLR5	rs5744175	1:	223284444	T/A	0.00609275	0.01	0.011	0.01	0	0.01	I644F	tolerated	benign
TLR5	rs190259436	1:	223284414	G/A	0	0	0	0.002	0	0	L654F	damaging	benign
TLR5	rs5744176	1:	223284293	T/C	0	0.0026	0.0037	0	0	0	D694G	damaging	probably damaging
TLR5	rs200775737	1:	223284250	C/G	0	0	0	0	0.0017	0	Q708H	damaging	benign
TLR5	rs142143294	1:	223284214	A/T	0	0.0026	0.0037	0	0	0	S720R	tolerated	probably damaging
TLR5	rs78098893	1:	223284120	T/C	0	0	0	0.01	0	0	R752G	damaging	probably damaging
TLR5	rs184754321	1:	223284088	G/A	0	0	0	0	0.0017	0	F762F
TLR5	rs56243703	1:	223284069	G/A	0	0.01	0.0055	0	0	0	L769F	damaging	probably damaging
TLR5	rs142543605	1:	223284056	C/T	0	0.0026	0.0037	0	0	0	S773N	tolerated	benign
TLR5	rs7512943	1:	223283910	G/A	0.004	0	0	0	0	0	F822L	tolerated	benign
TLR5	rs75283814	1:	223283881	T/C	0.00604762	0.01	0.0092	0	0	0.01	K831K
TLR5	rs148851950	1:	223283878	G/C	0	0	0	0	0.0017	0	L832L
TLR5	rs1053954	1:	223283851	T/C	0.120455	0.1	0.1121	0.0041	0	0.08	K841K
TLR5	rs5744177	1:	223283837	T/C	0.00602311	0.01	0.011	0.01	0	0.01	D846G	tolerated	benign
TLR5	rs145537963	1:	223283807	G/A	0	0	0	0	0.0035	0	T856I	damaging	possibly damaging
TLR6	rs137992076	4:	38831007	C/T	0	0	0	0.01	0	0.01	D30N	tolerated	benign
TLR6	rs185522984	4:	38831005	G/A	0	0	0	0.0041	0	0	D30D
TLR6	rs199862898	4:	38830975	T/G	0	0	0	0	0.0017	0	K40N	tolerated	benign
TLR6	rs56139335	4:	38830919	A/G	0	0	0	0	0.0035	0	M59T	damaging	benign
TLR6	rs147451034	4:	38830902	C/T	0	0.0013	0.0018	0	0	0	A65T	tolerated	benign
TLR6	rs5743808	4:	38830736	A/G	0	0.0026	0.0037	0.15	0.06	0.02	I120T	tolerated	benign
TLR6	rs137853178	4:	38830713	G/C	0	0	0	0	0.0017	0	L128V	damaging	possibly damaging
TLR6	rs141003565	4:	38830629	T/C	0	0	0	0.002	0	0	M156V	damaging	benign
TLR6	rs140357735	4:	38830533	T/C	0	0	0	0.01	0	0	T188A	tolerated	benign
TLR6	rs5743809	4:	38830514	A/G	0	0	0	0.08	0	0.0028	L194P	tolerated	benign
TLR6	rs146756090	4:	38830476	T/C	0	0	0	0	0.0017	0	S207G	tolerated	benign
TLR6	rs189784331	4:	38830456	C/G	0	0.0013	0.0018	0	0	0	V213V
TLR6	rs149746952	4:	38830414	A/G	0	0	0	0.0041	0	0	N227N
TLR6	rs186524408	4:	38830388	T/A	0	0.0013	0.0018	0	0	0.0028	Q236L	tolerated	benign
TLR6	rs35220466	4:	38830355	C/T	0	0	0	0.01	0	0.0028	R247K	tolerated	benign
TLR6	rs5743810	4:	38830350	A/G	0.595612	0.57	0.5735	0.98	0	0.8	S249P	tolerated	benign
TLR6	rs5743811	4:	38830331	G/A	0	0.0013	0.0018	0.002	0	0	T255I	tolerated	benign
TLR6	rs5743812	4:	38830234	T/C	0	0	0	0.08	0	0.0028	T287T
TLR6	rs199766026	4:	38830164	G/A	0.00150957	0	0	0	0	0	H311Y	tolerated	benign
TLR6	rs3796508	4:	38830116	C/T	0	0.0026	0.0037	0.04	0.06	0.0028	V327M	damaging	benign
TLR6	rs3821985	4:	38830012	G/C	0.348876	0.32	0.2941	0.69	0.33	0.3	T361T
TLR6	4:38830006( A )	4:	38830006	G/A	0.00203483	0	0	0	0	0	N363N
TLR6	rs5743814	4:	38829970	C/T	0	0	0	0	0.0017	0	T375T
TLR6	rs138968705	4:	38829899	G/A	0	0	0	0	0	0.0028	T399M	damaging	possibly damaging
TLR6	rs3775073	4:	38829832	T/C	0.349622	0.32	0.2941	0.76	0.33	0.3	K421K
TLR6	rs5743815	4:	38829815	A/G	0.00331821	0.01	0.0129	0.0041	0.0017	0.06	V427A	tolerated	benign
TLR6	rs140795288	4:	38829746	G/C	0	0	0	0.002	0	0	P450R	tolerated	benign
TLR6	rs5743816	4:	38829702	C/T	0	0	0	0.09	0.0017	0.01	V465I	tolerated	benign
TLR6	rs55833598	4:	38829687	C/A	0	0	0	0	0.0035	0	V470L	tolerated	benign
TLR6	rs35762983	4:	38829675	C/T	0	0.0013	0.0018	0.09	0	0.01	A474T	tolerated	benign
TLR6	4:38829537( C )	4:	38829537	T/C	0.0146933	0	0	0	0	0	K520E	tolerated	benign
TLR6	rs201200576	4:	38829395	T/C	0.00401079	0	0	0	0	0	Y567C	damaging	possibly damaging
TLR6	rs75244616	4:	38829320	C/A	0	0	0	0	0.04	0.01	G592V	tolerated	benign
TLR6	rs182374412	4:	38829199	G/T	0	0	0	0	0.0017	0	P632P
TLR6	rs5743818	4:	38829163	A/C	0.297529	0.27	0.2445	0.04	0.02	0.1	A644A
TLR6	rs200330648	4:	38829111	G/C	0	0.0013	0	0	0	0	P662A	damaging	probably damaging
TLR6	4:38829095( C )	4:	38829095	T/C	0.00166667	0	0	0	0	0	E667G	tolerated	benign
TLR6	rs201254682	4:	38829081	A/G	0	0	0	0	0.0017	0	C672R	damaging	probably damaging
TLR6	rs114855575	4:	38829026	T/G	0	0	0	0.01	0	0	N690T	tolerated	benign
TLR6	rs137853183	4:	38828971	C/G	0	0.06	0.0625	0.1	0.06	0.05	Q708H	damaging	probably damaging
TLR6	rs140132749	4:	38828953	G/A	0	0	0	0.002	0	0	Y714Y
TLR6	rs5743820	4:	38828828	G/A	0.00176911	0.01	0.0092	0.002	0	0	T756M	damaging	benign
TLR6	rs5743821	4:	38828827	C/T	0	0	0	0.0041	0	0	T756T
TLR6	rs149636351	4:	38828768	T/C	0	0.0013	0.0018	0	0	0	N776S	damaging	possibly damaging
TLR6	rs138342666	4:	38828766	T/C	0	0	0	0	0	0.0028	I777V	damaging	benign
TLR6	rs149433021	4:	38828757	C/T	0	0	0	0.0041	0	0	A780T	damaging	possibly damaging
TLR6	rs5743822	4:	38828748	T/C	0	0	0	0	0	0.0028	M783V	tolerated	benign
TLR7	rs5741881	X:	12906714	A/G	0	0	0	0.23	0	0.03	L1029L
TLR7	rs181600414	X:	12906637	C/T	0	0.0017	0	0	0	0	R1004W	damaging	probably damaging
TLR7	rs202231595	X:	12906412	G/C	0.00189825	0	0	0	0	0	E929Q	damaging	probably damaging
TLR7	rs141270925	X:	12906318	T/C	0.00351025	0	0	0	0	0	Y897Y
TLR7	rs145797092	X:	12906293	G/A	0	0	0	0	0.0023	0	C889Y	damaging	benign
TLR7	rs184835334	X:	12906267	G/A	0	0	0	0.0027	0	0	G880G
TLR7	X:12906196( G )	X:	12906196	A/G	0.00255102	0	0	0	0	0	M857V	damaging	benign
TLR7	rs864058	X:	12906030	G/A	0.0441398	0.08	0.1029	0.23	0.01	0.09	T801T
TLR7	rs192616579	X:	12905844	G/A	0	0	0	0	0.0023	0	T739T
TLR7	rs187685386	X:	12905547	C/A	0	0	0	0.01	0	0	N640K	tolerated	benign
TLR7	rs187773336	X:	12905049	T/C	0	0	0	0.0027	0	0	S474S
TLR7	rs5743781	X:	12904970	C/T	0.00786522	0.0034	0	0	0	0.0036	A448V	tolerated	benign
TLR7	rs190564296	X:	12904871	G/A	0	0	0	0	0	0.0036	S415N	tolerated	benign
TLR7	rs5743780	X:	12904662	G/A	0.039185	0.02	0.0098	0	0	0.0036	L345L
TLR7	rs144770372	X:	12904659	A/G	0	0	0	0.0027	0	0	Q344Q
TLR7	rs140793578	X:	12904656	C/T	0	0	0	0.01	0	0	I343I
TLR7	rs148501149	X:	12904338	T/A	0	0	0	0.01	0	0	I237I
TLR7	rs55907843	X:	12904292	T/A	0.00896709	0	0	0	0	0	V222D	tolerated	benign
TLR7	rs149314023	X:	12904282	G/A	0	0	0	0	0.0023	0.02	V219I	tolerated	benign
TLR7	rs201282415	X:	12904281	C/T	0	0	0	0.0027	0	0	A218A
TLR7	rs181910116	X:	12904266	T/C	0	0	0	0.0027	0	0	D213D
TLR7	rs150313957	X:	12904007	C/T	0	0	0	0.01	0	0	T127I	tolerated	benign
TLR7	rs140749805	X:	12903988	A/C	0	0	0	0.03	0	0	R121R
TLR7	rs179008	X:	12903659	A/T	0.24899	0.26	0.2328	0.13	0	0.2	Q11L	tolerated	benign
TLR8	rs200421327	X:	12940275	A/G	0	0	0	0.0027	0	0	K1039R	tolerated	benign
TLR8	rs147025630	X:	12940267	T/C	0	0	0	0.01	0	0	D1036D
TLR8	rs141586578	X:	12940257	T/A	0	0	0	0.01	0	0	M1033K	damaging	benign
TLR8	rs5744084	X:	12939946	C/A	0	0	0	0.12	0	0.01	I929I
TLR8	X:12939469( T )	X:	12939469	C/T	0.00277102	0	0	0	0	0	H770H
TLR8	rs143150953	X:	12939415	C/T	0	0.0034	0.0049	0	0	0.0036	N752N
TLR8	rs3747414	X:	12939412	C/A	0.321358	0.32	0.3309	0.41	0.79	0.6	I751I
TLR8	rs5744083	X:	12939406	A/G	0.0166529	0.02	0.0221	0.0027	0	0.0036	K749K
TLR8	rs190078518	X:	12939348	G/A	0	0	0	0	0	0.0036	G730D	tolerated	benign
TLR8	rs5744082	X:	12939303	G/A	0	0	0	0.01	0	0.01	R715Q	tolerated	benign
TLR8	rs2407992†	X:	12939112	G/C	0.375735	0.39	0.4093	0.94	0.79	0.67	L651L
TLR8	rs184806389	X:	12939092	G/T	0	0	0	0	0.0023	0	D645Y	damaging	probably damaging
TLR8	rs181415824	X:	12938905	T/C	0	0.0034	0	0	0	0	N582N
TLR8	rs145872564	X:	12938818	G/A	0	0	0	0.0027	0	0	L553L
TLR8	rs5744081	X:	12938471	C/A	0	0	0	0.24	0	0.02	R438R
TLR8	X:12938331( C )	X:	12938331	T/C	0.00138889	0	0	0	0	0	M391T	tolerated	benign
TLR8	rs146163865	X:	12937870	T/C	0	0	0	0.0027	0	0	I237I
TLR8	rs5744080	X:	12937804	C/T	0.367151	0.38	0.4044	0.83	0.79	0.66	H215H
TLR8	rs5744079	X:	12937720	C/T	0	0	0	0.04	0	0.01	C187C
TLR8	rs183801068	X:	12937651	G/C	0	0	0	0	0.0023	0	E164D	tolerated	benign
TLR8	rs2159377	X:	12937513	C/T	0.162824	0.17	0.1985	0.22	0.74	0.3	D118D
TLR8	rs201537073	X:	12937395	C/T	0	0	0	0	0.0023	0	T79M	damaging	probably damaging
TLR8	rs57166818	X:	12937338	C/T	0	0	0	0.0027	0	0	T60M	damaging	possibly damaging
TLR8	rs5744078	X:	12937237	C/T	0	0	0	0.24	0	0.02	A26A
TLR8	rs56194919	X:	12937234	C/T	0.00158387	0.02	0.0221	0	0	0	C25C
TLR8	rs151096932	X:	12937211	A/G	0	0	0	0.0027	0	0	I18V	tolerated	benign
TLR8	rs5744077	X:	12937187	A/G	0	0	0	0.12	0	0.01	M10V	tolerated	benign
TLR8	rs3764880†	X:	12924826	A/G	0.184394	0.27	0.2966	0.31	0.79	0.42	M-1V	Failed SIFT	benign
TLR9	rs5743842	3:	52258319	G/A	0	0	0	0.05	0	0.01	R5C	tolerated	benign
TLR9	rs146965009	3:	52258262	G/A	0	0	0	0.002	0	0	L24L
TLR9	rs151147353	3:	52258212	G/A	0	0	0	0.002	0	0	H40H
TLR9	rs189941642	3:	52258135	G/A	0	0	0	0	0.0017	0	T66I	tolerated	probably damaging
TLR9	rs201646083	3:	52258079	G/T	0.00347319	0	0	0	0	0	H85N	tolerated	possibly damaging
TLR9	rs5743844	3:	52258036	G/A	0	0.0013	0.0018	0	0	0	P99L	tolerated	probably damaging
TLR9	3:52257993( T )	3:	52257993	G/T	0.00216356	0	0	0	0	0	T113T
TLR9	rs56116373	3:	52257990	G/A	0	0.0013	0.0018	0	0	0.01	I114I
TLR9	rs184563116	3:	52257989	C/T	0	0.0013	0	0	0	0	E115K	damaging	probably damaging
TLR9	rs149110022	3:	52257971	C/A	0	0.0013	0.0018	0	0	0	A121S	tolerated	possibly damaging
TLR9	rs116310431	3:	52257891	G/T	0	0	0	0.03	0	0	S147S
TLR9	rs201098493	3:	52257829	G/A	0	0	0	0	0.0017	0	A168V	tolerated	benign
TLR9	rs72959313	3:	52257828	G/A	0	0	0	0.002	0	0	A168A
TLR9	3:52257823( T )	3:	52257823	C/T	0.00364311	0	0	0	0	0	R170H	damaging	probably damaging
TLR9	rs138035523	3:	52257807	G/A	0	0	0	0.002	0	0	D175D
TLR9	rs148139239	3:	52257636	G/A	0	0	0	0.0041	0	0	I232I
TLR9	rs191316730	3:	52257629	G/A	0	0	0	0.002	0	0	L235L
TLR9	rs146975772	3:	52257413	G/A	0	0.0013	0.0018	0	0	0	L307L
TLR9	rs138527358	3:	52257240	G/A	0	0	0	0.002	0	0	V364V
TLR9	rs143200897	3:	52257216	G/A	0	0	0	0	0.0017	0	H372H
TLR9	rs184870923	3:	52257195	G/A	0	0	0	0	0.01	0	L379L
TLR9	rs35654187	3:	52257183	C/T	0.00717565	0.004	0.0055	0.01	0.01	0.01	T383T
TLR9	3:52257121( A )	3:	52257121	T/A	0.00167453	0	0	0	0	0	N404I	damaging	possibly damaging
TLR9	3:52257108( A )	3:	52257108	G/A	0.00180521	0	0	0	0	0	L408L
TLR9	rs201216469	3:	52257063	C/T	0	0	0	0	0.0017	0	S423S
TLR9	rs201650866	3:	52256964	G/A	0	0	0	0	0	0.0028	A456A
TLR9	rs35342983	3:	52256805	C/T	0.00793857	0.004	0.0055	0	0.01	0.01	S509S
TLR9	rs141799890	3:	52256715	G/T	0	0.0013	0	0	0	0	H539Q	tolerated	benign
TLR9	rs352140	3:	52256697	C/T	0.572666	0.54	0.546	0.31	0.44	0.52	P545P
TLR9	rs115440379	3:	52256621	C/T	0	0	0	0.002	0	0	V571M	tolerated	probably damaging
TLR9	rs192701551	3:	52256608	C/T	0	0	0	0	0.0035	0	R575H	tolerated	benign
TLR9	rs143900156	3:	52256535	C/T	0.00345392	0	0	0	0	0	S599S
TLR9	rs201860133	3:	52256456	C/T	0	0	0	0	0.0017	0	G626S	damaging	probably damaging
TLR9	rs201635200	3:	52256373	C/T	0	0.0013	0.0018	0	0	0	K653K
TLR9	rs144698131	3:	52256315	G/C	0	0	0	0.01	0	0.0028	L673V	damaging	probably damaging
TLR9	rs199773918	3:	52256228	G/A	0	0	0	0	0.0017	0	R702W	tolerated	benign
TLR9	rs142377483	3:	52256157	C/G	0	0	0	0.0041	0	0	K725N	tolerated	benign
TLR9	rs200579725	3:	52256132	C/T	0	0	0	0	0.0017	0	A734T	tolerated	benign
TLR9	rs201236038	3:	52256109	G/A	0	0	0	0.002	0	0	D741D
TLR9	rs199756615	3:	52256085	C/T	0	0	0	0	0.0035	0	A749A
TLR9	rs144424164	3:	52256058	G/A	0.00155707	0	0	0	0	0	S758S
TLR9	rs200268875	3:	52255874	C/T	0.00665899	0	0	0	0	0	A820T	tolerated	benign
TLR9	rs138032346	3:	52255818	G/A	0.00537244	0.0026	0.0037	0	0	0	L992L
TLR9	rs201583260	3:	52255803	G/C	0	0	0	0.0041	0	0	L843L
TLR9	rs148303873	3:	52255747	C/T	0	0	0	0.002	0	0.0028	G862E	tolerated	benign
TLR9	rs5743845	3:	52255744	C/T	0.00564237	0.004	0.0055	0.03	0.01	0.01	R863Q	tolerated	benign
TLR9	rs201959275	3:	52255722	G/A	0	0	0	0	0	0.0028	Y870Y
TLR9	rs201071010	3:	52255540	C/T	0	0	0	0.01	0	0	R931H	tolerated	benign
TLR9	3:52255480( G )	3:	52255480	A/G	0.00194363	0	0	0	0	0	F951S	damaging	probably damaging
TLR9	rs183735837	3:	52255439	C/T	0	0.0013	0.0018	0	0	0	V965I	damaging	possibly damaging
TLR9	rs55884193	3:	52255431	C/G	0	0	0	0	0.0017	0	V967V
TLR9	rs445676	3:	52255392	G/A	0.0118569	0.02	0.0202	0	0	0.02	Y980Y
TLR9	rs144301361	3:	52255239	G/A	0	0	0	0	0.01	0	A1031A
TLR9	rs144798707	3:	52255238	C/A	0	0.0013	0.0018	0	0	0	E1032*	N/A	N/A
TLR10	rs10856838	4:	38777173	A/T	0.180178	0.19	0.1581	0.49	0.19	0.27	I13I
TLR10	rs10856837	4:	38777059	C/T	0.0332432	0.04	0.0441	0.16	0.1	0.18	T51T
TLR10	rs150734279	4:	38776992	G/A	0	0.0013	0.0018	0	0	0.0028	L74L
TLR10	rs11466648	4:	38776942	T/C	0	0	0	0.14	0	0.01	K90K
TLR10	rs138645932	4:	38776925	T/C	0.0172518	0.004	0.0055	0	0	0.0028	K96R	tolerated	benign
TLR10	rs192727806	4:	38776904	A/C	0	0	0	0.002	0	0	L103W	damaging	probably damaging
TLR10	rs114573525	4:	38776832	T/C	0	0	0	0.002	0	0	N127S	damaging	probably damaging
TLR10	rs149359474	4:	38776812	T/G	0	0	0	0	0	0.01	I134L	tolerated	benign
TLR10	rs145711969	4:	38776788	A/G	0	0	0	0	0	0.01	S142P	tolerated	benign
TLR10	rs189663400	4:	38776785	G/A	0	0	0	0	0.0017	0	H143Y	damaging	possibly damaging
TLR10	rs11466649	4:	38776725	C/A	0.0310814	0.04	0.0441	0.04	0.1	0.16	A163S	tolerated	benign
TLR10	rs11466650	4:	38776712	A/G	0	0.0013	0.0018	0	0	0	L167P	damaging	probably damaging
TLR10	rs201964141	4:	38776628	A/G	0	0	0	0.002	0	0	I195T	damaging	possibly damaging
TLR10	rs139408237	4:	38776509	G/A	0	0	0	0	0	0.0028	R235*	N/A	N/A
TLR10	rs145056839	4:	38776508	C/T	0	0	0	0	0	0.01	R235Q	tolerated	benign
TLR10	rs11096957	4:	38776491	T/G	0.368272	0.37	0.3732	0.55	0.62	0.41	N241H	damaging	possibly damaging
TLR10	rs199811453	4:	38776482	T/C	0	0.0013	0.0018	0	0	0	T244A	tolerated	benign
TLR10	rs187892716	4:	38776478	G/A	0	0	0	0	0.0017	0	S245L	tolerated	benign
TLR10	rs142915965	4:	38776441	G/A	0	0	0	0.01	0	0	D257D
TLR10	rs138428918	4:	38776431	G/C	0	0	0	0.01	0	0	L261V	tolerated	benign
TLR10	rs200601029	4:	38776383	G/A	0	0	0	0.002	0	0	R277*	N/A	N/A
TLR10	rs145872263	4:	38776355	T/C	0	0	0	0	0.01	0	Y286C	tolerated	probably damaging
TLR10	rs11466651	4:	38776320	C/T	0.0307713	0.04	0.0441	0.04	0.1	0.16	V298I	tolerated	benign
TLR10	rs11466652	4:	38776303	T/C	0.144775	0.15	0.1158	0.37	0.09	0.09	K303K
TLR10	rs11466653	4:	38776235	A/G	0.0305699	0.04	0.0441	0.03	0.1	0.16	M326T	damaging	possibly damaging
TLR10	rs202103179	4:	38776206	C/G	0	0	0	0	0.0017	0	A336P	damaging	probably damaging
TLR10	rs11096956	4:	38776180	C/A	0.219233	0.22	0.2574	0.18	0.53	0.32	P344P
TLR10	rs146435411	4:	38776148	A/G	0	0	0	0.002	0	0	F355S	damaging	probably damaging
TLR10	rs11466654	4:	38776129	T/C	0	0	0	0.01	0	0	T361T
TLR10	rs138436352	4:	38776126	G/A	0	0	0	0	0	0.0028	D362D
TLR10	rs11096955	4:	38776107	T/G	0.365161	0.37	0.375	0.55	0.62	0.41	I369L	tolerated	benign
TLR10	rs62617795	4:	38776104	G/A	0	0	0	0.04	0	0.0028	Q370*	N/A	N/A
TLR10	rs151335708	4:	38776072	A/G	0	0	0	0.01	0	0	N380N
TLR10	rs11466655	4:	38776070	C/T	0.00345996	0.01	0.0074	0.02	0.17	0.01	G381D	tolerated	benign
TLR10	rs115460781	4:	38775929	A/G	0	0	0	0.0041	0	0	L428P	damaging	probably damaging
TLR10	rs192294668	4:	38775915	A/G	0	0	0	0	0	0.0028	L433L
TLR10	rs116526434	4:	38775900	A/G	0	0	0	0.01	0	0	F438L	damaging	probably damaging
TLR10	rs11466656	4:	38775807	G/C	0	0.0013	0.0018	0	0	0	R469G	damaging	benign
TLR10	rs117180726	4:	38775801	G/A	0	0	0	0	0.01	0	L471L
TLR10	rs11466657	4:	38775794	A/G	0.0309058	0.04	0.0551	0.002	0	0.04	I473T	damaging	benign
TLR10	rs142566451	4:	38775747	T/C	0.00214203	0	0	0	0	0	R489G	tolerated	benign
TLR10	rs183501606	4:	38775714	T/G	0	0	0	0.002	0	0	I500L	damaging	possibly damaging
TLR10	rs41305286	4:	38775706	G/A	0	0.0026	0.0018	0	0	0	S502S
TLR10	rs200213030	4:	38775703	T/C	0	0.0013	0.0018	0	0	0	P503P
TLR10	rs186357292	4:	38775663	G/C	0	0	0	0	0	0.0028	L517V	tolerated	possibly damaging
TLR10	rs149319935	4:	38775656	G/A	0	0	0	0	0	0.0028	A519V	damaging	benign
TLR10	rs11466658	4:	38775639	G/A	0.0259497	0.02	0.0129	0.02	0.01	0.02	R525W	damaging	benign
TLR10	rs201896298	4:	38775560	T/A	0	0	0	0	0.0017	0	Y551F	damaging	probably damaging
TLR10	rs149045737	4:	38775502	G/A	0	0	0	0	0.0035	0.01	H570H
TLR10	rs199605976	4:	38775501	C/T	0	0	0	0.002	0	0	E571K	tolerated	benign
TLR10	4:38775412( T )	4:	38775412	G/T	0.00241796	0	0	0	0	0	H600Q	damaging	benign
TLR10	rs11466659	4:	38775405	G/A	0	0	0	0.14	0	0.01	L603L
TLR10	rs182700988	4:	38775361	C/G	0	0	0	0.0041	0	0	W617C	damaging	possibly damaging
TLR10	rs149212123	4:	38775124	C/A	0.00158315	0.0013	0	0	0	0	L696F	damaging	probably damaging
TLR10	rs10776483	4:	38775040	A/G	0.23164	0.22	0.2574	0.18	0.53	0.32	H724H
TLR10	rs149895872	4:	38774957	T/C	0	0.0026	0.0018	0	0	0	K752R	tolerated	benign
TLR10	rs144922246	4:	38774928	G/A	0	0	0	0.01	0	0	R762C	damaging	probably damaging
TLR10	rs145139818	4:	38774898	G/A	0	0.0013	0.0018	0	0	0.0028	R772*	N/A	N/A
TLR10	rs4129009	4:	38774889	T/C	0.190091	0.18	0.2132	0.02	0.38	0.14	I775V	tolerated	benign
TLR10	rs4129008	4:	38774816	C/T	0	0.01	0.0092	0	0	0	R799Q	tolerated	benign
TLR10	rs139841411	4:	38774811	A/G	0	0	0	0.002	0	0	S801P	damaging	probably damaging
TLR10	rs10776482*	4:	38774785	A/G	0.204637	0.22	0.2574	0.18	0.53	0.32	D809D
1Chromosome positions according to NCBI database, build GRCh37
*, AR-population minor allele frequency was calculated using the linkage disequilibrium pattern for the EUR-population, as the coverage was low for these positions
†, previsously significantly associated SNP in the Malmö AR population (Nilsson D et al. Toll-like receptor gene polymorphisms are associated with allergic rhinitis: a case control study. BMC Med Genet 2012; 13:66.)
